# Supplementary material for: Do count-based differential expression methods perform poorly when genes are expressed in only one condition?
Source: Genome Biol. 2015 Oct 8;16:222. doi: 10.1186/s13059-015-0781-3 (PMC4599205; doi:10.1186/s13059-015-0781-3)
Supplement: Additional file 1 — Table of statistics for zero-count genes. Table of zero-counts, differential statistics and S/N for the ENCODE dataset. (CSV 112 kb) [file 13059_2015_781_MOESM1_ESM.csv]

	GM12892_Rep1	GM12892_Rep2	GM12892_Rep3	H1-hESC_Rep1	H1-hESC_Rep2	H1-hESC_Rep3	H1-hESC_Rep4	edgeR_S/N	edgeR_FDR	voom_S/N	voom_FDR
AADACL3	0.0	0.0	0.0	40.5	26.8	32.7	23.6	4.16	1.05e-11	5.41	3.46e-06
AADACL4	0.0	0.0	0.0	1.9	1.9	1.9	0.0	1.50	2.26e-01	2.42	9.23e-02
AADAT	0.0	0.0	0.0	316.1	274.6	244.7	200.3	5.30	1.55e-33	7.77	1.56e-07
AATK-AS1	0.0	0.0	0.0	1.9	1.0	4.7	0.9	1.19	6.63e-02	1.66	2.79e-02
ABCC6P1	0.0	0.0	0.0	9.4	6.7	11.2	0.9	1.57	2.45e-04	1.84	2.77e-03
ABCC6P2	0.0	0.0	0.0	5.6	11.5	9.3	0.9	1.48	3.40e-04	1.78	2.98e-03
ABCC8	0.0	0.0	0.0	91.3	110.0	125.1	38.1	2.40	1.04e-19	3.53	1.37e-06
ABP1	0.0	0.0	0.0	7.5	10.5	10.3	2.7	2.14	5.34e-05	3.21	1.98e-04
ACADL	0.0	0.0	0.0	15.1	11.5	7.5	9.1	3.26	1.59e-05	3.56	6.15e-05
ACAN	0.0	0.0	0.0	80.0	121.5	118.6	48.9	2.67	1.53e-20	4.38	8.22e-07
ACOT12	0.0	0.0	0.0	6.6	7.7	5.6	1.8	2.13	9.43e-04	3.43	5.15e-04
ACOX2	0.0	0.0	0.0	49.9	80.4	71.9	29.0	2.50	5.54e-16	3.98	1.80e-06
ACR	0.0	0.0	0.0	1.9	2.9	1.9	1.8	4.14	6.13e-02	4.40	6.00e-03
ACTL6B	0.0	0.0	0.0	36.7	74.6	68.2	24.5	2.10	3.52e-14	2.92	4.64e-06
ADAMTS1	0.0	0.0	0.0	827.0	600.8	665.8	460.5	4.20	1.05e-52	6.87	1.03e-07
ADAMTS20	0.0	0.0	0.0	299.2	245.9	284.8	190.4	5.24	1.99e-33	8.93	1.49e-07
ADAMTS5	0.0	0.0	0.0	53.6	34.4	44.8	20.8	2.72	6.23e-13	4.37	2.86e-06
ADCY8	0.0	0.0	0.0	346.2	246.8	236.3	183.1	3.72	1.39e-32	5.53	2.21e-07
ADCYAP1R1	0.0	0.0	0.0	1220.3	1325.1	1379.3	661.7	3.48	3.00e-72	9.08	5.62e-08
ADRB3	0.0	0.0	0.0	12.2	5.7	4.7	3.6	1.70	2.34e-04	2.25	4.07e-04
AFP	0.0	0.0	0.0	81.9	47.8	53.2	68.9	4.08	4.77e-16	2.48	4.42e-06
AGT	0.0	0.0	0.0	1.9	1.9	3.7	1.8	2.50	4.11e-02	3.19	5.98e-03
AGXT2L1	0.0	0.0	0.0	51.7	52.6	43.9	38.1	6.75	3.92e-15	7.28	1.20e-06
AHSP	0.0	0.0	0.0	37.6	55.5	33.6	21.8	2.66	1.04e-12	4.51	2.69e-06
AJAP1	0.0	0.0	0.0	148.7	173.2	168.1	87.9	3.69	7.91e-26	11.33	2.18e-07
AKAP14	0.0	0.0	0.0	10.3	14.4	14.0	7.3	3.42	6.77e-06	7.16	2.58e-05
AKR1C3	0.0	0.0	0.0	75.3	105.2	86.8	37.2	2.65	1.07e-18	4.64	9.52e-07
AKR1E2	0.0	0.0	0.0	27.3	63.1	54.2	17.2	1.86	5.23e-12	2.45	1.13e-05
ALDH3B2	0.0	0.0	0.0	0.9	1.0	4.7	0.9	1.00	1.02e-01	1.40	5.46e-02
ANGPT4	0.0	0.0	0.0	0.9	7.7	8.4	0.9	1.09	5.29e-03	1.32	2.38e-02
ANKRD33	0.0	0.0	0.0	15.1	14.4	26.1	5.4	1.80	1.41e-06	2.23	6.33e-05
ANKRD34B	0.0	0.0	0.0	196.6	133.0	141.9	127.8	4.72	2.18e-25	4.40	4.89e-07
ANKRD63	0.0	0.0	0.0	3.8	2.9	2.8	0.0	1.44	6.54e-02	1.93	5.46e-02
ANKS4B	0.0	0.0	0.0	10.3	6.7	12.1	1.8	1.70	1.09e-04	2.10	6.93e-04
ANO2	0.0	0.0	0.0	120.4	121.5	133.5	87.0	5.79	3.31e-23	10.78	2.82e-07
ANO4	0.0	0.0	0.0	58.3	54.5	47.6	23.6	2.95	1.56e-14	6.07	1.53e-06
APCDD1	0.0	0.0	0.0	103.5	147.3	126.1	58.0	2.84	1.04e-22	5.30	5.04e-07
APLNR	0.0	0.0	0.0	116.7	30.6	28.0	54.4	1.39	3.49e-12	1.51	7.96e-05
APOA2	0.0	0.0	0.0	7.5	1.9	0.9	11.8	1.09	1.93e-03	0.93	3.42e-02
APOA5	0.0	0.0	0.0	1.9	2.9	5.6	1.8	1.71	1.91e-02	2.35	4.14e-03
AQP4	0.0	0.0	0.0	46.1	45.0	46.7	44.4	43.87	1.44e-14	3.90	1.99e-06
AQP5	0.0	0.0	0.0	64.9	106.2	92.5	37.2	2.46	3.28e-18	3.86	1.34e-06
AQP7P3	0.0	0.0	0.0	0.9	2.9	1.9	2.7	2.36	6.38e-02	1.91	1.97e-02
ARHGAP36	0.0	0.0	0.0	29.2	36.4	33.6	12.7	2.64	1.21e-10	4.64	5.17e-06
ARHGAP8	0.0	0.0	0.0	39.5	31.6	22.4	8.2	1.89	4.00e-09	2.46	2.61e-05
ARHGEF15	0.0	0.0	0.0	38.6	59.3	58.8	25.4	2.75	3.26e-14	4.56	2.10e-06
ARHGEF16	0.0	0.0	0.0	837.3	885.0	844.2	334.5	2.77	1.65e-53	5.05	1.75e-07
ARMC3	0.0	0.0	0.0	3.8	3.8	1.9	5.4	2.55	4.85e-03	1.63	4.12e-03
ARSE	0.0	0.0	0.0	38.6	53.6	46.7	22.7	3.03	1.34e-13	6.21	1.83e-06
ARSJ	0.0	0.0	0.0	175.9	121.5	145.7	100.6	4.19	1.27e-24	6.06	3.61e-07
ART5	0.0	0.0	0.0	158.1	251.6	224.1	79.8	2.33	5.95e-26	3.48	7.44e-07
ASCL2	0.0	0.0	0.0	8.5	17.2	13.1	0.0	1.31	1.24e-04	1.42	3.23e-02
ASPG	0.0	0.0	0.0	12.2	41.1	29.9	8.2	1.48	7.35e-08	1.82	8.98e-05
ATOH1	0.0	0.0	0.0	6.6	2.9	7.5	3.6	2.30	1.01e-03	2.98	8.16e-04
ATP6V1B1	0.0	0.0	0.0	0.9	1.9	2.8	2.7	2.42	6.40e-02	1.89	2.01e-02
ATP6V1G2-DDX39B	0.0	0.0	0.0	3.8	1.9	0.0	1.8	1.22	9.96e-02	1.60	1.57e-01
AVP	0.0	0.0	0.0	0.0	1.9	4.7	0.0	0.75	1.67e-01	1.00	3.71e-01
AVPR1B	0.0	0.0	0.0	10.3	4.8	9.3	0.0	1.29	1.36e-03	1.42	3.72e-02
AZGP1P1	0.0	0.0	0.0	30.1	33.5	44.8	20.8	3.26	5.73e-12	5.16	3.02e-06
B3GALT1	0.0	0.0	0.0	383.9	278.4	339.9	300.9	7.03	7.73e-36	4.06	3.23e-07
B3GALT5	0.0	0.0	0.0	490.2	394.2	472.5	284.6	4.38	4.63e-42	9.20	1.03e-07
B3GAT2	0.0	0.0	0.0	17.9	15.3	23.3	9.1	2.77	1.65e-07	4.37	1.47e-05
BARX1	0.0	0.0	0.0	17.9	27.7	15.9	8.2	2.16	1.35e-07	3.31	1.88e-05
BCAM	0.0	0.0	0.0	4161.3	5246.8	4683.2	1966.1	2.80	5.07e-111	5.19	8.16e-08
BCORP1	0.0	0.0	0.0	1.9	2.9	0.0	0.9	1.14	2.28e-01	1.79	2.01e-01
BEAN1	0.0	0.0	0.0	2.8	5.7	10.3	0.9	1.21	3.10e-03	1.44	5.79e-03
BGN	0.0	0.0	0.0	130.8	165.5	176.5	50.8	2.30	7.46e-23	3.29	1.27e-06
BHLHA9	0.0	0.0	0.0	10.3	2.9	4.7	1.8	1.30	1.92e-03	1.65	2.30e-03
BICC1	0.0	0.0	0.0	34.8	38.3	38.3	13.6	2.63	2.31e-11	4.52	4.52e-06
BMP5	0.0	0.0	0.0	10.3	3.8	1.9	5.4	1.48	1.20e-03	1.65	4.05e-03
BTC	0.0	0.0	0.0	0.9	2.9	2.8	2.7	2.51	4.23e-02	2.14	1.45e-02
C10orf129	0.0	0.0	0.0	3.8	2.9	4.7	2.7	3.89	8.14e-03	4.75	1.08e-03
C10orf67	0.0	0.0	0.0	3.8	1.9	0.9	0.0	1.03	1.54e-01	1.44	1.22e-01
C10orf96	0.0	0.0	0.0	34.8	28.7	38.3	29.0	7.01	3.96e-12	4.57	3.41e-06
C11orf16	0.0	0.0	0.0	0.9	1.9	2.8	0.9	1.82	1.46e-01	2.93	2.43e-02
C11orf70	0.0	0.0	0.0	19.8	29.7	46.7	23.6	2.51	1.11e-10	2.82	1.23e-05
C11orf86	0.0	0.0	0.0	14.1	14.4	14.0	4.5	2.44	8.81e-06	4.02	4.74e-05
C12orf36	0.0	0.0	0.0	2.8	1.9	2.8	0.9	2.33	6.15e-02	4.61	6.85e-03
C12orf39	0.0	0.0	0.0	2.8	1.9	3.7	3.6	3.58	1.28e-02	2.22	4.01e-03
C13orf33	0.0	0.0	0.0	87.5	134.9	136.3	60.7	2.82	4.63e-22	4.62	6.77e-07
C14orf162	0.0	0.0	0.0	105.4	92.8	79.4	68.9	5.45	5.49e-21	6.84	5.11e-07
C15orf2	0.0	0.0	0.0	32.0	20.1	14.9	14.5	2.50	1.45e-08	3.25	1.53e-05
C15orf38-AP3S2	0.0	0.0	0.0	1.9	2.9	2.8	1.8	4.09	4.03e-02	5.50	3.90e-03
C15orf59	0.0	0.0	0.0	127.0	176.0	167.2	61.6	2.55	4.01e-24	4.13	6.42e-07
C16orf92	0.0	0.0	0.0	2.8	7.7	7.5	0.0	1.20	6.78e-03	1.39	4.65e-02
C18orf26	0.0	0.0	0.0	12.2	12.4	8.4	3.6	2.22	1.13e-05	3.52	1.00e-04
C19orf45	0.0	0.0	0.0	10.3	13.4	15.9	1.8	1.69	1.25e-05	2.02	6.76e-04
C1QL2	0.0	0.0	0.0	32.0	51.7	56.0	19.0	2.30	1.16e-12	3.30	4.57e-06
C1orf111	0.0	0.0	0.0	0.0	2.9	3.7	0.9	1.09	1.00e-01	1.57	1.69e-01
C1orf126	0.0	0.0	0.0	20.7	33.5	38.3	10.9	2.08	1.34e-09	2.82	1.40e-05
C1orf133	0.0	0.0	0.0	0.0	11.5	0.9	3.6	0.77	1.37e-02	0.98	1.83e-01
C1orf65	0.0	0.0	0.0	0.9	1.9	3.7	2.7	1.96	4.33e-02	1.90	1.88e-02
C1orf87	0.0	0.0	0.0	5.6	4.8	7.5	3.6	3.32	6.15e-04	5.17	2.59e-04
C1orf94	0.0	0.0	0.0	264.4	368.3	400.6	118.7	2.27	4.10e-31	3.19	7.70e-07
C20orf151	0.0	0.0	0.0	58.3	38.3	42.0	22.7	2.75	2.36e-13	4.46	2.38e-06
C20orf201	0.0	0.0	0.0	4.7	2.9	4.7	0.0	1.38	2.14e-02	1.70	4.77e-02
C20orf202	0.0	0.0	0.0	4.7	1.9	0.9	1.8	1.43	4.37e-02	1.93	1.85e-02
C21orf63	0.0	0.0	0.0	87.5	86.1	58.8	39.9	2.96	4.90e-18	5.58	8.93e-07
C22orf42	0.0	0.0	0.0	2.8	11.5	5.6	1.8	1.25	1.48e-03	1.62	2.24e-03
C2CD4B	0.0	0.0	0.0	9.4	2.9	4.7	2.7	1.57	1.63e-03	2.09	1.33e-03
C2orf40	0.0	0.0	0.0	29.2	52.6	52.3	19.9	2.33	1.56e-12	3.39	4.81e-06
C2orf50	0.0	0.0	0.0	10.3	8.6	8.4	3.6	2.69	4.38e-05	5.20	9.55e-05
C2orf80	0.0	0.0	0.0	4.7	17.2	3.7	3.6	1.11	2.79e-04	1.39	1.36e-03
C3orf65	0.0	0.0	0.0	6.6	8.6	6.5	0.9	1.71	8.42e-04	2.22	2.33e-03
C3orf72	0.0	0.0	0.0	240.9	147.3	164.4	136.9	3.66	6.91e-27	4.23	4.97e-07
C4orf38	0.0	0.0	0.0	54.6	44.0	49.5	22.7	3.04	5.75e-14	6.03	1.71e-06
C5orf38	0.0	0.0	0.0	107.3	112.9	101.8	31.7	2.32	5.93e-19	3.40	2.10e-06
C5orf49	0.0	0.0	0.0	14.1	13.4	21.5	13.6	4.01	2.04e-07	3.64	2.13e-05
C5orf60	0.0	0.0	0.0	3.8	14.4	10.3	10.9	2.22	8.92e-06	1.99	6.13e-04
C6orf112	0.0	0.0	0.0	1.9	1.0	1.9	1.8	3.62	1.45e-01	2.59	2.35e-02
C6orf118	0.0	0.0	0.0	4.7	9.6	4.7	5.4	2.60	2.70e-04	2.88	3.63e-04
C6orf127	0.0	0.0	0.0	1.9	1.0	2.8	0.9	1.83	1.46e-01	2.91	2.47e-02
C6orf141	0.0	0.0	0.0	251.2	219.1	220.4	157.7	5.41	3.54e-31	11.17	1.53e-07
C6orf186	0.0	0.0	0.0	3.8	4.8	5.6	3.6	4.78	1.75e-03	5.06	4.63e-04
C6orf195	0.0	0.0	0.0	4.7	3.8	5.6	2.7	3.42	2.55e-03	6.25	5.10e-04
C6orf221	0.0	0.0	0.0	4.7	1.0	1.9	0.9	1.18	6.61e-02	1.70	2.72e-02
C7	0.0	0.0	0.0	4.7	8.6	8.4	3.6	2.49	2.41e-04	4.00	2.24e-04
C8orf34	0.0	0.0	0.0	26.3	21.0	23.3	17.2	5.72	1.75e-09	7.37	5.17e-06
C8orf4	0.0	0.0	0.0	2.8	1.0	2.8	0.9	1.72	9.52e-02	2.74	2.03e-02
C8orf48	0.0	0.0	0.0	14.1	19.1	21.5	9.1	2.89	1.82e-07	4.99	1.44e-05
C9orf11	0.0	0.0	0.0	0.9	1.9	2.8	0.9	1.82	1.46e-01	2.93	2.43e-02
C9orf135	0.0	0.0	0.0	464.8	405.7	333.4	267.4	4.29	1.13e-39	7.61	1.29e-07
C9orf170	0.0	0.0	0.0	3.8	1.9	4.7	0.9	1.64	2.85e-02	2.36	6.49e-03
C9orf4	0.0	0.0	0.0	16.0	18.2	14.9	5.4	2.42	1.65e-06	4.04	3.15e-05
CA10	0.0	0.0	0.0	16.0	23.0	24.3	9.1	2.57	5.47e-08	4.19	1.34e-05
CA12	0.0	0.0	0.0	271.0	339.6	310.0	155.0	3.32	9.36e-34	8.03	1.48e-07
CA7	0.0	0.0	0.0	48.0	78.5	66.3	19.9	2.09	2.30e-14	2.90	4.79e-06
CABS1	0.0	0.0	0.0	5.6	1.9	0.9	1.8	1.23	3.10e-02	1.66	2.00e-02
CACNG5	0.0	0.0	0.0	20.7	23.0	29.9	13.6	3.25	3.15e-09	5.49	6.27e-06
CACNG6	0.0	0.0	0.0	48.9	78.5	65.4	24.5	2.33	3.08e-15	3.57	2.45e-06
CACNG7	0.0	0.0	0.0	1757.5	2532.5	2172.1	791.3	2.41	3.72e-80	3.74	2.81e-07
CADM2	0.0	0.0	0.0	409.3	305.2	325.9	213.0	3.89	1.92e-36	7.41	1.44e-07
CALCA	0.0	0.0	0.0	23.5	12.4	10.3	10.0	2.19	1.41e-06	2.77	4.44e-05
CALCB	0.0	0.0	0.0	41.4	65.1	52.3	25.4	2.74	2.14e-14	4.82	1.85e-06
CALCR	0.0	0.0	0.0	48.9	37.3	41.1	32.6	5.81	9.85e-14	5.99	1.85e-06
CALN1	0.0	0.0	0.0	724.4	644.8	654.6	511.2	7.12	2.41e-53	7.90	7.95e-08
CALY	0.0	0.0	0.0	4.7	18.2	11.2	2.7	1.32	4.89e-05	1.62	7.97e-04
CAP2	0.0	0.0	0.0	398.9	295.6	313.8	312.7	7.10	6.77e-36	3.82	3.34e-07
CAPN13	0.0	0.0	0.0	68.7	73.7	63.5	29.9	2.98	9.20e-17	6.41	9.96e-07
CATSPER4	0.0	0.0	0.0	9.4	23.0	17.7	2.7	1.48	2.13e-06	1.76	4.33e-04
CCDC108	0.0	0.0	0.0	10.3	17.2	7.5	7.3	2.27	2.44e-06	3.20	7.10e-05
CCDC129	0.0	0.0	0.0	5.6	15.3	5.6	7.3	1.82	3.54e-05	2.17	3.25e-04
CCDC144NL	0.0	0.0	0.0	42.3	61.2	49.5	28.1	3.27	1.29e-14	6.80	1.40e-06
CCDC158	0.0	0.0	0.0	4.7	2.9	0.0	0.0	0.82	1.12e-01	1.08	3.24e-01
CCDC160	0.0	0.0	0.0	37.6	36.4	25.2	48.0	3.94	1.32e-11	1.91	1.45e-05
CCDC164	0.0	0.0	0.0	5.6	3.8	8.4	0.9	1.49	2.45e-03	1.85	3.46e-03
CCDC169	0.0	0.0	0.0	107.3	101.4	97.1	52.6	3.58	2.24e-21	11.31	3.89e-07
CCDC169-SOHLH2	0.0	0.0	0.0	39.5	23.9	21.5	10.9	2.03	3.53e-09	2.76	1.33e-05
CCDC60	0.0	0.0	0.0	4.7	4.8	4.7	2.7	4.21	2.47e-03	85.78	4.00e-04
CCDC63	0.0	0.0	0.0	16.9	22.0	19.6	13.6	4.99	2.21e-08	8.61	7.64e-06
CCDC8	0.0	0.0	0.0	735.7	860.1	790.0	387.1	3.30	1.05e-53	8.31	7.82e-08
CCIN	0.0	0.0	0.0	1.9	6.7	3.7	2.7	1.79	6.19e-03	2.45	2.76e-03
CCK	0.0	0.0	0.0	15.1	19.1	19.6	10.9	3.97	1.14e-07	8.72	1.01e-05
CCL2	0.0	0.0	0.0	19.8	19.1	30.8	17.2	3.53	3.57e-09	3.92	9.63e-06
CCL26	0.0	0.0	0.0	117.6	183.7	161.6	99.7	3.63	6.61e-25	5.89	3.77e-07
CCL27	0.0	0.0	0.0	0.0	3.8	0.9	0.9	0.85	2.34e-01	1.32	2.59e-01
CD163	0.0	0.0	0.0	3.8	4.8	2.8	0.9	1.86	1.85e-02	3.02	3.51e-03
CD177	0.0	0.0	0.0	121.4	205.7	177.4	46.2	1.96	6.33e-22	2.55	3.09e-06
CD300LG	0.0	0.0	0.0	0.0	1.0	5.6	0.0	0.61	1.84e-01	0.82	4.27e-01
CDA	0.0	0.0	0.0	77.1	164.6	135.4	48.9	2.02	2.81e-20	2.75	2.32e-06
CDC20B	0.0	0.0	0.0	2.8	2.9	3.7	0.0	1.45	6.55e-02	1.91	5.49e-02
CDH10	0.0	0.0	0.0	4.7	3.8	8.4	4.5	2.60	7.13e-04	2.84	5.52e-04
CDH18	0.0	0.0	0.0	27.3	10.5	13.1	12.7	2.07	5.52e-07	2.40	5.75e-05
CDH20	0.0	0.0	0.0	7.5	6.7	10.3	4.5	3.06	6.16e-05	4.94	1.08e-04
CDX4	0.0	0.0	0.0	54.6	59.3	57.9	28.1	3.40	1.60e-15	9.43	1.02e-06
CER1	0.0	0.0	0.0	45.2	18.2	7.5	21.8	1.46	1.47e-07	1.59	3.42e-04
CES1P1	0.0	0.0	0.0	3.8	1.9	0.9	0.0	1.03	1.54e-01	1.44	1.22e-01
CFHR3	0.0	0.0	0.0	0.9	1.9	1.9	2.7	2.56	9.67e-02	1.73	2.58e-02
CGB2	0.0	0.0	0.0	3.8	3.8	0.0	0.0	0.87	1.10e-01	1.16	3.15e-01
CGB7	0.0	0.0	0.0	15.1	19.1	27.1	1.8	1.49	9.62e-07	1.64	1.06e-03
CHP2	0.0	0.0	0.0	135.5	215.3	199.8	87.0	2.69	1.26e-25	4.41	4.75e-07
CHRDL1	0.0	0.0	0.0	493.0	553.0	479.1	339.0	5.15	7.01e-46	16.23	7.21e-08
CHRDL2	0.0	0.0	0.0	12.2	21.0	15.9	9.1	2.83	5.57e-07	4.83	1.85e-05
CHRFAM7A	0.0	0.0	0.0	30.1	42.1	30.8	11.8	2.29	1.68e-10	3.54	7.48e-06
CHRM1	0.0	0.0	0.0	30.1	43.1	28.0	10.0	2.04	6.01e-10	2.88	1.34e-05
CHRM2	0.0	0.0	0.0	6.6	1.0	0.9	0.9	0.83	5.31e-02	1.12	6.06e-02
CHRNA7	0.0	0.0	0.0	131.7	148.3	155.0	82.5	3.95	1.82e-24	11.83	2.45e-07
CHRND	0.0	0.0	0.0	1.9	1.9	8.4	0.9	0.95	1.81e-02	1.18	1.77e-02
CHST9	0.0	0.0	0.0	365.0	227.7	229.7	280.1	4.28	3.58e-31	2.85	9.98e-07
CHSY3	0.0	0.0	0.0	36.7	30.6	32.7	29.9	10.66	4.29e-12	4.48	3.19e-06
CKMT1A	0.0	0.0	0.0	316.1	415.2	341.8	169.5	3.01	1.17e-35	6.31	1.61e-07
CLDN5	0.0	0.0	0.0	24.5	25.8	31.8	6.3	2.01	2.47e-08	2.59	3.80e-05
CLEC1A	0.0	0.0	0.0	9.4	3.8	3.7	2.7	1.62	1.56e-03	2.18	9.78e-04
CLEC4D	0.0	0.0	0.0	4.7	5.7	6.5	1.8	2.28	1.87e-03	3.78	6.08e-04
CLEC6A	0.0	0.0	0.0	1.9	1.9	0.9	0.9	2.50	2.24e-01	4.78	2.67e-02
CLRN1	0.0	0.0	0.0	4.7	4.8	1.9	1.8	1.96	1.25e-02	3.09	2.69e-03
CLRN1-AS1	0.0	0.0	0.0	4.7	1.0	1.9	0.9	1.18	6.61e-02	1.70	2.72e-02
CLVS2	0.0	0.0	0.0	37.6	25.8	27.1	15.4	2.91	1.75e-10	5.00	4.54e-06
CMTM5	0.0	0.0	0.0	6.6	5.7	9.3	2.7	2.24	3.49e-04	3.35	2.79e-04
CNTFR	0.0	0.0	0.0	60.2	80.4	96.2	28.1	2.25	1.67e-16	3.15	2.44e-06
CNTNAP5	0.0	0.0	0.0	9.4	9.6	9.3	7.3	8.10	8.26e-06	7.80	4.49e-05
COL18A1-AS1	0.0	0.0	0.0	11.3	26.8	13.1	3.6	1.42	9.98e-06	1.74	2.13e-04
COL25A1	0.0	0.0	0.0	71.5	68.9	77.5	47.1	5.00	1.93e-18	13.12	5.86e-07
COL4A1	0.0	0.0	0.0	4688.2	4549.3	4387.2	2503.6	3.93	6.38e-121	17.86	2.44e-08
COL9A1	0.0	0.0	0.0	835.5	856.3	847.9	469.5	3.99	3.23e-58	19.65	5.16e-08
COMP	0.0	0.0	0.0	4.7	13.4	6.5	2.7	1.47	2.65e-04	1.97	5.52e-04
COX6A2	0.0	0.0	0.0	10.3	18.2	8.4	0.0	1.24	1.89e-04	1.36	3.29e-02
CP	0.0	0.0	0.0	12.2	29.7	14.9	25.4	2.47	5.81e-08	1.84	7.51e-05
CPN2	0.0	0.0	0.0	1.9	1.9	3.7	0.9	1.79	6.26e-02	2.79	9.70e-03
CRH	0.0	0.0	0.0	1.9	1.9	3.7	0.9	1.79	6.26e-02	2.79	9.70e-03
CRISP2	0.0	0.0	0.0	3.8	2.9	1.9	2.7	3.61	1.83e-02	3.11	3.29e-03
CRTAC1	0.0	0.0	0.0	54.6	47.8	41.1	24.5	3.25	5.79e-14	7.28	1.51e-06
CRYAA	0.0	0.0	0.0	10.3	5.7	0.9	3.6	1.30	1.75e-03	1.62	1.09e-02
CRYGD	0.0	0.0	0.0	98.8	93.8	90.6	30.8	2.46	2.73e-18	3.80	1.66e-06
CRYGN	0.0	0.0	0.0	5.6	12.4	8.4	1.8	1.58	1.94e-04	2.06	7.60e-04
CSMD2	0.0	0.0	0.0	1394.3	1438.0	1321.4	632.7	3.16	2.89e-72	7.42	7.11e-08
CST11	0.0	0.0	0.0	16.0	17.2	15.9	4.5	2.25	3.25e-06	3.38	5.18e-05
CST2	0.0	0.0	0.0	1.9	1.9	0.0	1.8	1.50	2.28e-01	1.67	1.93e-01
CST4	0.0	0.0	0.0	1.9	1.9	1.9	4.5	1.93	3.18e-02	1.31	1.48e-02
CST6	0.0	0.0	0.0	37.6	48.8	38.3	18.1	2.79	1.79e-12	5.44	2.57e-06
CSTT	0.0	0.0	0.0	0.9	1.9	1.9	3.6	1.86	6.73e-02	1.36	2.98e-02
CTAGE15P	0.0	0.0	0.0	5.6	1.9	4.7	4.5	2.62	3.06e-03	2.26	2.62e-03
CTSL1P2	0.0	0.0	0.0	37.6	36.4	26.1	19.9	3.55	1.58e-11	7.20	2.93e-06
CXCL1	0.0	0.0	0.0	19.8	17.2	12.1	11.8	3.89	2.76e-07	5.16	1.61e-05
CXCL5	0.0	0.0	0.0	519.3	813.2	702.2	473.2	3.95	4.01e-51	5.63	1.59e-07
CXCL6	0.0	0.0	0.0	152.4	162.6	166.2	116.9	6.64	1.70e-26	9.75	2.14e-07
CXorf48	0.0	0.0	0.0	0.9	2.9	0.0	5.4	0.96	4.44e-02	0.90	2.17e-01
CYP26C1	0.0	0.0	0.0	0.9	4.8	8.4	0.0	0.92	2.31e-02	1.06	1.00e-01
CYP27C1	0.0	0.0	0.0	215.5	257.4	239.1	161.3	5.24	1.48e-31	11.94	1.46e-07
CYP2A13	0.0	0.0	0.0	28.2	22.0	42.0	15.4	2.37	3.21e-10	3.18	8.38e-06
CYP2J2	0.0	0.0	0.0	33.9	25.8	21.5	21.8	4.45	2.08e-10	4.43	5.71e-06
CYP39A1	0.0	0.0	0.0	56.5	42.1	41.1	41.7	6.11	1.94e-14	4.02	2.22e-06
CYP46A1	0.0	0.0	0.0	31.0	21.0	34.6	15.4	2.89	3.73e-10	4.38	6.38e-06
CYP4F30P	0.0	0.0	0.0	12.2	23.0	15.9	7.3	2.21	9.71e-07	3.38	2.78e-05
CYP4X1	0.0	0.0	0.0	83.7	95.7	90.6	42.6	3.23	1.23e-19	7.87	5.62e-07
CYTL1	0.0	0.0	0.0	90.3	89.9	104.6	49.9	3.55	1.59e-20	8.44	4.73e-07
CYYR1	0.0	0.0	0.0	937.1	806.5	721.9	777.7	8.89	1.06e-56	3.87	2.14e-07
D21S2088E	0.0	0.0	0.0	511.8	528.1	404.4	368.0	5.74	3.60e-44	6.66	1.24e-07
DACH2	0.0	0.0	0.0	58.3	47.8	43.0	21.8	2.78	8.80e-14	5.01	1.99e-06
DBX1	0.0	0.0	0.0	2.8	4.8	0.9	0.9	1.28	6.54e-02	1.89	1.98e-02
DBX2	0.0	0.0	0.0	2.8	6.7	2.8	4.5	2.29	3.07e-03	2.18	1.92e-03
DCAF12L2	0.0	0.0	0.0	50.8	48.8	52.3	16.3	2.44	4.31e-13	3.73	4.11e-06
DCDC1	0.0	0.0	0.0	2.8	4.8	6.5	1.8	1.90	5.91e-03	2.75	1.41e-03
DGCR5	0.0	0.0	0.0	207.0	244.0	234.4	87.0	2.67	6.36e-28	4.57	3.99e-07
DIO2	0.0	0.0	0.0	7.5	2.9	0.9	9.1	1.33	1.91e-03	1.12	2.06e-02
DIO3	0.0	0.0	0.0	10.3	6.7	5.6	5.4	3.07	9.01e-05	3.87	1.54e-04
DKFZP434A062	0.0	0.0	0.0	0.9	5.7	1.9	1.8	1.21	3.09e-02	1.69	1.99e-02
DKFZP434H168	0.0	0.0	0.0	2.8	1.9	0.9	0.9	1.80	1.45e-01	3.04	2.34e-02
DKFZP434L187	0.0	0.0	0.0	16.0	18.2	15.9	11.8	5.79	1.61e-07	11.01	1.01e-05
DKFZp566F0947	0.0	0.0	0.0	1.9	1.9	0.9	2.7	2.55	9.67e-02	1.73	2.53e-02
DKFZp686D0853	0.0	0.0	0.0	39.5	25.8	25.2	16.3	2.79	1.76e-10	4.37	5.05e-06
DKFZp686O1327	0.0	0.0	0.0	1.9	3.8	2.8	0.0	1.31	9.86e-02	1.79	6.65e-02
DKK1	0.0	0.0	0.0	29.2	10.5	6.5	8.2	1.29	1.59e-06	1.55	2.86e-04
DKK2	0.0	0.0	0.0	17.9	11.5	6.5	15.4	2.59	5.68e-06	1.93	1.89e-04
DKKL1	0.0	0.0	0.0	25.4	59.3	56.0	21.8	2.05	2.36e-12	2.77	8.98e-06
DLEU7	0.0	0.0	0.0	21.6	34.4	34.6	10.9	2.22	1.23e-09	3.22	1.11e-05
DMP1	0.0	0.0	0.0	9.4	2.9	4.7	3.6	1.75	1.15e-03	2.25	1.15e-03
DMRTA1	0.0	0.0	0.0	101.6	114.8	106.5	79.8	6.73	8.02e-23	9.19	3.41e-07
DMRTB1	0.0	0.0	0.0	4.7	3.8	0.9	0.0	1.05	7.14e-02	1.35	9.82e-02
DOC2B	0.0	0.0	0.0	25.4	23.0	26.1	4.5	1.93	1.38e-07	2.39	9.22e-05
DOK5	0.0	0.0	0.0	444.1	421.0	366.1	247.5	4.21	2.53e-40	14.43	8.63e-08
DPP6	0.0	0.0	0.0	311.4	459.2	393.1	174.9	2.73	4.27e-36	4.80	2.33e-07
DPPA4	0.0	0.0	0.0	14580.2	15215.1	14745.3	10617.3	6.47	2.37e-158	12.02	1.84e-08
DPPA5	0.0	0.0	0.0	3.8	16.3	18.7	9.1	1.75	2.98e-06	2.08	6.63e-04
DPY19L2P4	0.0	0.0	0.0	16.0	13.4	14.9	10.9	6.21	6.92e-07	7.73	1.47e-05
DRD1	0.0	0.0	0.0	4.7	3.8	1.9	2.7	2.64	1.23e-02	3.22	2.44e-03
DRD3	0.0	0.0	0.0	10.3	4.8	14.0	4.5	1.83	3.17e-05	2.36	3.00e-04
DSCAM	0.0	0.0	0.0	2.8	4.8	5.6	5.4	3.65	1.49e-03	2.27	1.12e-03
DYDC2	0.0	0.0	0.0	86.6	102.4	77.5	49.9	3.59	5.44e-20	9.74	4.87e-07
ECEL1P2	0.0	0.0	0.0	280.4	421.0	350.2	199.4	3.30	7.55e-36	6.35	1.70e-07
EDIL3	0.0	0.0	0.0	1705.7	1317.4	1454.9	1124.0	5.73	4.01e-79	6.44	7.80e-08
EDNRA	0.0	0.0	0.0	154.3	104.3	134.5	87.9	4.04	4.32e-24	5.85	4.47e-07
EFCAB1	0.0	0.0	0.0	3.8	0.0	1.9	1.8	1.21	9.95e-02	1.61	1.63e-01
EFEMP1	0.0	0.0	0.0	592.7	591.3	551.0	346.3	4.42	1.52e-48	44.37	6.23e-08
EFHC2	0.0	0.0	0.0	74.3	65.1	61.6	59.8	10.11	6.95e-18	4.57	1.00e-06
ELTD1	0.0	0.0	0.0	20.7	24.9	16.8	19.9	6.20	6.29e-09	3.61	1.06e-05
EMID2	0.0	0.0	0.0	3118.9	3641.4	3250.7	1316.2	2.74	1.73e-100	4.95	1.14e-07
EMX2	0.0	0.0	0.0	6.6	4.8	3.7	3.6	3.41	1.80e-03	4.46	4.47e-04
EN1	0.0	0.0	0.0	2.8	1.9	0.9	2.7	2.40	6.38e-02	1.90	1.94e-02
EN2	0.0	0.0	0.0	1.9	2.9	0.9	0.0	1.15	2.29e-01	1.78	1.24e-01
EPHA1	0.0	0.0	0.0	6649.9	7180.4	6380.0	2828.2	2.91	1.91e-121	5.82	6.23e-08
EPHA5	0.0	0.0	0.0	9.4	1.9	2.8	3.6	1.31	2.85e-03	1.62	5.10e-03
EPHA6	0.0	0.0	0.0	49.9	41.1	43.9	52.6	8.90	3.62e-14	2.65	3.82e-06
EPHX4	0.0	0.0	0.0	16.0	15.3	11.2	10.0	4.40	1.20e-06	6.68	1.87e-05
ERG	0.0	0.0	0.0	96.0	76.5	87.8	65.3	6.08	2.45e-20	6.79	5.73e-07
ESPNP	0.0	0.0	0.0	13.2	25.8	14.0	5.4	1.74	1.87e-06	2.34	6.07e-05
ESRRG	0.0	0.0	0.0	77.1	65.1	41.1	44.4	3.32	3.83e-16	4.12	2.04e-06
ESYT3	0.0	0.0	0.0	314.2	248.8	311.9	151.4	3.36	6.32e-33	6.73	1.77e-07
EVPL	0.0	0.0	0.0	57.4	70.8	75.6	23.6	2.42	1.53e-15	3.66	2.41e-06
EVX1	0.0	0.0	0.0	3.8	0.0	0.9	0.9	0.86	2.34e-01	1.31	2.63e-01
EYA1	0.0	0.0	0.0	51.7	51.7	61.6	35.4	4.60	9.56e-16	9.43	9.88e-07
F11	0.0	0.0	0.0	9.4	7.7	16.8	8.2	2.46	2.88e-06	2.83	9.11e-05
FABP7	0.0	0.0	0.0	225.8	296.6	231.6	218.5	6.74	7.43e-32	4.63	2.67e-07
FAM138E	0.0	0.0	0.0	1.9	4.8	4.7	1.8	1.98	1.25e-02	3.01	2.82e-03
FAM150A	0.0	0.0	0.0	23.5	16.3	28.9	17.2	3.63	4.60e-09	3.95	1.13e-05
FAM154A	0.0	0.0	0.0	0.9	2.9	0.9	0.9	1.45	2.26e-01	2.40	4.64e-02
FAM155A	0.0	0.0	0.0	337.8	408.5	369.8	219.4	4.09	3.67e-38	14.45	9.45e-08
FAM159B	0.0	0.0	0.0	77.1	71.8	52.3	41.7	3.66	2.96e-17	6.85	9.00e-07
FAM162B	0.0	0.0	0.0	35.8	60.3	43.0	25.4	2.80	1.64e-13	4.70	2.25e-06
FAM163A	0.0	0.0	0.0	17.9	16.3	14.9	10.0	4.33	3.14e-07	15.06	1.11e-05
FAM163B	0.0	0.0	0.0	15.1	38.3	40.2	5.4	1.44	9.00e-08	1.64	1.86e-04
FAM181B	0.0	0.0	0.0	21.6	29.7	19.6	12.7	2.99	5.13e-09	5.84	6.66e-06
FAM18B2-CDRT4	0.0	0.0	0.0	16.0	3.8	7.5	6.3	1.59	4.74e-05	1.93	6.49e-04
FAM196A	0.0	0.0	0.0	11.3	11.5	16.8	8.2	3.33	4.69e-06	4.86	2.82e-05
FAM19A3	0.0	0.0	0.0	11.3	35.4	31.8	9.1	1.61	7.54e-08	2.01	7.71e-05
FAM19A4	0.0	0.0	0.0	142.1	131.1	143.8	131.4	20.21	1.91e-24	4.06	4.72e-07
FAM20C	0.0	0.0	0.0	892.9	1007.5	843.3	392.5	2.90	1.65e-56	5.89	1.17e-07
FAM43B	0.0	0.0	0.0	96.0	103.3	78.4	27.2	2.22	2.11e-17	3.20	2.79e-06
FAM47C	0.0	0.0	0.0	1.9	0.0	1.9	1.8	1.50	2.28e-01	1.67	2.00e-01
FAM48B2	0.0	0.0	0.0	8.5	10.5	7.5	5.4	3.77	2.95e-05	8.61	6.40e-05
FAM75C1	0.0	0.0	0.0	14.1	16.3	16.8	7.3	3.10	1.18e-06	6.95	1.70e-05
FAM7A3	0.0	0.0	0.0	16.9	20.1	14.9	6.3	2.48	7.64e-07	4.31	2.28e-05
FAM83B	0.0	0.0	0.0	74.3	72.7	79.4	58.0	7.75	5.02e-19	7.49	6.12e-07
FAM83F	0.0	0.0	0.0	467.6	432.4	430.5	179.5	2.84	2.36e-38	5.27	2.02e-07
FAM92B	0.0	0.0	0.0	5.6	3.8	4.7	0.0	1.43	1.49e-02	1.73	4.16e-02
FBXL21	0.0	0.0	0.0	16.9	12.4	17.7	7.3	2.82	1.42e-06	4.80	2.22e-05
FEZF1	0.0	0.0	0.0	260.6	288.0	286.7	178.6	4.92	9.72e-34	18.46	1.14e-07
FEZF2	0.0	0.0	0.0	1.9	1.9	5.6	0.9	1.24	4.48e-02	1.67	1.24e-02
FGF14	0.0	0.0	0.0	9.4	3.8	5.6	4.5	2.35	3.78e-04	2.89	4.58e-04
FGF16	0.0	0.0	0.0	2.8	3.8	3.7	7.3	2.26	2.05e-03	1.40	2.86e-03
FGF19	0.0	0.0	0.0	311.4	285.1	272.7	140.5	3.31	7.14e-33	8.19	1.53e-07
FGF20	0.0	0.0	0.0	2.8	2.9	1.9	2.7	5.44	2.72e-02	2.99	3.96e-03
FGF21	0.0	0.0	0.0	11.3	6.7	11.2	2.7	1.94	6.30e-05	2.63	2.65e-04
FGF4	0.0	0.0	0.0	13.2	4.8	2.8	1.8	1.09	1.40e-03	1.33	3.10e-03
FGFBP1	0.0	0.0	0.0	4.7	2.9	5.6	1.8	2.18	5.74e-03	3.37	1.31e-03
FIBIN	0.0	0.0	0.0	14.1	20.1	17.7	12.7	4.79	1.04e-07	6.30	1.17e-05
FIGN	0.0	0.0	0.0	748.9	459.2	552.8	390.7	3.46	2.08e-46	4.72	2.16e-07
FLJ23152	0.0	0.0	0.0	1.9	1.0	2.8	0.0	1.17	2.29e-01	1.72	1.28e-01
FLJ30838	0.0	0.0	0.0	48.9	47.8	40.2	36.3	7.10	1.97e-14	6.40	1.47e-06
FLJ31485	0.0	0.0	0.0	4.7	1.0	1.9	4.5	1.60	1.59e-02	1.41	2.20e-02
FLJ39080	0.0	0.0	0.0	3.8	3.8	2.8	0.9	2.07	2.73e-02	3.71	3.49e-03
FLJ40434	0.0	0.0	0.0	0.0	3.8	3.7	0.9	1.08	6.78e-02	1.54	1.57e-01
FLJ41649	0.0	0.0	0.0	9.4	16.3	7.5	7.3	2.39	3.99e-06	3.30	7.37e-05
FLJ42392	0.0	0.0	0.0	0.9	1.9	1.9	0.9	2.52	2.24e-01	4.58	2.74e-02
FLJ42393	0.0	0.0	0.0	0.0	2.9	4.7	2.7	1.33	3.15e-02	1.58	1.23e-01
FMO1	0.0	0.0	0.0	0.9	2.9	2.8	1.8	2.30	6.25e-02	2.84	1.41e-02
FOXB2	0.0	0.0	0.0	5.6	3.8	6.5	0.9	1.70	4.40e-03	2.25	2.93e-03
FOXI2	0.0	0.0	0.0	191.9	187.5	180.2	63.5	2.52	1.29e-25	4.02	7.01e-07
FOXI3	0.0	0.0	0.0	251.2	258.3	267.1	121.5	3.25	3.53e-31	7.70	1.75e-07
FOXN4	0.0	0.0	0.0	18.8	23.0	27.1	10.0	2.69	1.62e-08	4.49	9.92e-06
FOXQ1	0.0	0.0	0.0	1.9	1.0	1.9	2.7	2.58	9.67e-02	1.73	2.62e-02
FOXS1	0.0	0.0	0.0	0.9	4.8	6.5	1.8	1.35	1.03e-02	1.80	1.27e-02
FPR2	0.0	0.0	0.0	1.9	5.7	5.6	1.8	1.70	6.22e-03	2.44	2.99e-03
FST	0.0	0.0	0.0	552.3	547.3	562.2	408.8	7.11	3.13e-48	9.65	7.82e-08
FXYD3	0.0	0.0	0.0	2.8	7.7	4.7	6.3	2.57	6.22e-04	2.03	1.22e-03
FZD10	0.0	0.0	0.0	15.1	18.2	20.5	5.4	2.23	1.10e-06	3.23	3.76e-05
GABRA3	0.0	0.0	0.0	242.7	242.1	280.2	141.4	3.81	9.69e-32	9.72	1.51e-07
GABRB1	0.0	0.0	0.0	7.5	6.7	6.5	4.5	4.98	2.09e-04	12.90	1.15e-04
GABRG2	0.0	0.0	0.0	64.0	39.2	36.4	34.4	3.16	8.37e-14	3.70	3.05e-06
GABRG3	0.0	0.0	0.0	2.8	5.7	4.7	3.6	3.33	2.67e-03	3.62	8.48e-04
GABRR1	0.0	0.0	0.0	4.7	17.2	9.3	2.7	1.32	7.21e-05	1.65	7.25e-04
GAD2	0.0	0.0	0.0	10.3	7.7	2.8	3.6	1.73	4.51e-04	2.32	8.95e-04
GAL	0.0	0.0	0.0	1908.0	2060.8	1804.2	1080.5	3.94	1.17e-89	18.92	3.25e-08
GALNTL6	0.0	0.0	0.0	4.7	4.8	4.7	0.0	1.50	1.46e-02	1.83	3.98e-02
GAP43	0.0	0.0	0.0	679.3	689.8	624.7	485.9	6.61	5.82e-53	10.27	6.90e-08
GATSL1	0.0	0.0	0.0	1.9	1.0	2.8	0.0	1.17	2.29e-01	1.72	1.28e-01
GBX2	0.0	0.0	0.0	13.2	27.7	15.9	9.1	2.05	2.83e-07	2.96	2.50e-05
GCK	0.0	0.0	0.0	58.3	87.1	78.4	17.2	1.94	2.11e-14	2.46	1.05e-05
GCKR	0.0	0.0	0.0	6.6	18.2	21.5	3.6	1.43	3.44e-06	1.71	4.02e-04
GDF10	0.0	0.0	0.0	12.2	8.6	12.1	3.6	2.26	1.16e-05	3.37	1.06e-04
GDF3	0.0	0.0	0.0	167.5	167.4	164.4	109.7	5.36	6.88e-27	23.77	1.81e-07
GFRA2	0.0	0.0	0.0	86.6	103.3	98.1	22.7	2.08	1.23e-16	2.73	6.19e-06
GGT5	0.0	0.0	0.0	2.8	1.9	2.8	0.9	2.33	6.15e-02	4.61	6.85e-03
GH2	0.0	0.0	0.0	19.8	26.8	31.8	4.5	1.75	1.47e-07	2.08	1.19e-04
GIP	0.0	0.0	0.0	3.8	5.7	5.6	2.7	3.04	2.52e-03	5.96	4.54e-04
GJA10	0.0	0.0	0.0	1.9	3.8	2.8	0.0	1.31	9.86e-02	1.79	6.65e-02
GJA5	0.0	0.0	0.0	81.9	64.1	63.5	42.6	3.93	9.50e-18	8.12	7.28e-07
GJB1	0.0	0.0	0.0	1.9	4.8	0.9	0.0	0.92	1.57e-01	1.26	1.22e-01
GJD2	0.0	0.0	0.0	13.2	10.5	20.5	5.4	1.97	6.80e-06	2.58	6.40e-05
GLIS1	0.0	0.0	0.0	4.7	6.7	6.5	1.8	2.17	1.31e-03	3.52	5.98e-04
GLOD5	0.0	0.0	0.0	2.8	1.0	1.9	1.8	2.45	9.48e-02	2.63	1.88e-02
GLP1R	0.0	0.0	0.0	153.4	162.6	136.3	75.2	3.36	1.92e-24	9.22	2.64e-07
GLRA4	0.0	0.0	0.0	5.6	3.8	7.5	2.7	2.36	1.32e-03	3.51	5.10e-04
GNAI1	0.0	0.0	0.0	525.9	503.2	494.0	382.5	7.44	4.47e-46	8.77	8.54e-08
GNLY	0.0	0.0	0.0	1.9	2.9	2.8	0.0	1.41	9.76e-02	2.01	6.99e-02
GPHA2	0.0	0.0	0.0	20.7	32.5	14.9	8.2	1.85	7.81e-08	2.56	2.72e-05
GPR1	0.0	0.0	0.0	15.1	10.5	8.4	5.4	2.44	4.59e-06	3.82	5.92e-05
GPR116	0.0	0.0	0.0	3.8	1.0	2.8	0.9	1.49	6.38e-02	2.25	2.00e-02
GPR123	0.0	0.0	0.0	24.5	13.4	14.9	10.0	2.53	3.14e-07	3.58	2.07e-05
GPR139	0.0	0.0	0.0	13.2	18.2	14.9	1.8	1.69	4.61e-06	2.02	7.11e-04
GPR144	0.0	0.0	0.0	8.5	19.1	14.9	2.7	1.57	6.44e-06	1.94	3.55e-04
GPR158	0.0	0.0	0.0	22.6	23.0	19.6	12.7	4.09	9.14e-09	18.95	5.63e-06
GPR173	0.0	0.0	0.0	611.5	791.2	737.7	265.6	2.55	5.96e-47	4.12	2.92e-07
GPR20	0.0	0.0	0.0	32.0	32.5	28.0	11.8	2.68	3.04e-10	4.90	5.65e-06
GPR27	0.0	0.0	0.0	181.6	181.8	242.8	58.0	2.14	1.37e-24	2.80	1.85e-06
GPR39	0.0	0.0	0.0	18.8	21.0	27.1	7.3	2.23	7.29e-08	3.16	2.14e-05
GPR77	0.0	0.0	0.0	0.0	4.8	0.9	0.9	0.78	1.60e-01	1.15	2.51e-01
GPR88	0.0	0.0	0.0	0.0	1.0	3.7	2.7	1.10	1.05e-01	1.25	2.11e-01
GPRASP2	0.0	0.0	0.0	63.0	77.5	63.5	27.2	2.69	2.72e-16	4.91	1.37e-06
GPRC6A	0.0	0.0	0.0	0.9	5.7	1.9	0.0	0.85	1.10e-01	1.12	1.25e-01
GRB14	0.0	0.0	0.0	163.7	150.2	137.3	118.7	7.44	1.25e-25	6.66	2.75e-07
GREM1	0.0	0.0	0.0	58.3	19.1	19.6	29.9	1.72	6.93e-10	1.83	5.40e-05
GREM2	0.0	0.0	0.0	0.0	3.8	6.5	4.5	1.36	6.35e-03	1.45	1.02e-01
GRIK2	0.0	0.0	0.0	94.1	73.7	57.0	45.3	3.19	5.62e-18	5.09	9.84e-07
GRIK3	0.0	0.0	0.0	244.6	247.8	240.0	102.4	2.94	1.37e-29	5.92	2.50e-07
GRM7	0.0	0.0	0.0	4.7	3.8	1.9	0.0	1.24	4.63e-02	1.59	6.10e-02
GSC	0.0	0.0	0.0	3.8	3.8	2.8	2.7	5.47	1.18e-02	5.64	1.15e-03
GSTA1	0.0	0.0	0.0	1.9	1.0	3.7	5.4	1.51	1.74e-02	1.20	2.60e-02
GSTT2	0.0	0.0	0.0	12.2	25.8	16.8	1.8	1.42	2.45e-06	1.63	1.02e-03
GUCY2D	0.0	0.0	0.0	2.8	21.0	21.5	3.6	1.17	1.84e-05	1.37	2.83e-03
GUCY2E	0.0	0.0	0.0	2.8	4.8	4.7	3.6	4.28	3.84e-03	3.67	9.10e-04
GYG2	0.0	0.0	0.0	2940.1	3064.5	2841.7	1656.1	4.02	9.08e-110	23.89	2.60e-08
GYG2P1	0.0	0.0	0.0	5.6	9.6	9.3	2.7	2.08	1.89e-04	3.13	2.64e-04
H2BFWT	0.0	0.0	0.0	0.9	4.8	0.0	0.0	0.63	2.53e-01	0.90	4.27e-01
HAND2	0.0	0.0	0.0	3.8	1.9	0.9	3.6	1.87	3.06e-02	1.58	2.00e-02
HAPLN1	0.0	0.0	0.0	144.9	40.2	34.6	82.5	1.48	1.05e-13	1.50	8.06e-05
HAPLN2	0.0	0.0	0.0	6.6	13.4	12.1	1.8	1.59	5.55e-05	1.97	7.75e-04
HAS2-AS1	0.0	0.0	0.0	3.8	7.7	6.5	3.6	2.68	6.46e-04	4.09	3.67e-04
HCN1	0.0	0.0	0.0	233.3	177.0	196.1	144.1	5.04	3.51e-29	6.98	2.23e-07
HCRTR2	0.0	0.0	0.0	2.8	1.9	3.7	4.5	2.87	9.42e-03	1.77	4.81e-03
HDC	0.0	0.0	0.0	7.5	5.7	0.9	2.7	1.43	3.68e-03	1.88	1.02e-02
HEATR8	0.0	0.0	0.0	1.9	1.9	3.7	0.0	1.23	9.96e-02	1.67	8.05e-02
HES3	0.0	0.0	0.0	706.6	837.2	678.9	377.1	3.34	2.56e-53	8.76	7.70e-08
HGFAC	0.0	0.0	0.0	9.4	2.9	0.9	0.9	0.88	1.48e-02	1.09	2.99e-02
HHATL	0.0	0.0	0.0	8.5	3.8	2.8	1.8	1.44	4.66e-03	1.93	2.07e-03
HHIPL1	0.0	0.0	0.0	143.0	211.4	191.4	44.4	1.98	2.97e-22	2.54	3.88e-06
HHLA1	0.0	0.0	0.0	206.0	185.6	196.1	129.6	5.25	4.91e-29	14.51	1.64e-07
HIST1H1A	0.0	0.0	0.0	2.8	2.9	7.5	6.3	2.04	1.43e-03	1.67	2.81e-03
HMGCLL1	0.0	0.0	0.0	4.7	3.8	1.9	2.7	2.64	1.24e-02	3.22	2.44e-03
HNF4A	0.0	0.0	0.0	4.7	0.0	0.9	3.6	1.05	5.30e-02	1.16	1.98e-01
HPGD	0.0	0.0	0.0	22.6	21.0	19.6	19.0	12.97	5.08e-09	4.56	7.48e-06
HRCT1	0.0	0.0	0.0	0.0	5.7	3.7	0.9	0.99	4.93e-02	1.34	1.49e-01
HRH2	0.0	0.0	0.0	195.7	215.3	201.7	101.5	3.43	1.93e-28	9.90	1.86e-07
HRK	0.0	0.0	0.0	12.2	24.9	18.7	10.9	2.59	1.43e-07	3.85	1.96e-05
HS3ST3A1	0.0	0.0	0.0	140.2	124.4	113.0	46.2	2.56	1.16e-21	4.21	8.22e-07
HS6ST2	0.0	0.0	0.0	173.1	216.2	217.6	117.8	3.85	8.73e-29	9.28	1.92e-07
HTR1A	0.0	0.0	0.0	215.5	126.3	135.4	89.7	2.68	3.69e-25	3.82	6.09e-07
HTR1B	0.0	0.0	0.0	48.9	41.1	51.4	16.3	2.46	9.85e-13	3.73	4.09e-06
HTR1E	0.0	0.0	0.0	3.8	1.9	3.7	4.5	3.14	6.40e-03	1.95	3.62e-03
HTR1F	0.0	0.0	0.0	2.8	3.8	2.8	4.5	4.16	6.16e-03	2.06	2.28e-03
ID4	0.0	0.0	0.0	237.1	139.7	167.2	153.2	4.02	1.41e-26	3.66	7.12e-07
IDO2	0.0	0.0	0.0	2.8	2.9	0.9	0.9	1.69	9.51e-02	2.85	1.90e-02
IGF2	0.0	0.0	0.0	19.8	2.9	11.2	10.9	1.62	7.28e-06	1.75	1.67e-03
IGFBP7	0.0	0.0	0.0	16.0	6.7	2.8	10.0	1.59	4.35e-05	1.60	1.76e-03
IGFBPL1	0.0	0.0	0.0	684.0	905.1	808.7	371.6	2.98	1.27e-53	5.97	1.14e-07
IGFL3	0.0	0.0	0.0	2.8	2.9	2.8	0.9	2.44	6.13e-02	5.62	4.46e-03
IGFL4	0.0	0.0	0.0	0.9	1.9	0.9	2.7	1.89	1.50e-01	1.45	5.07e-02
IGSF5	0.0	0.0	0.0	138.3	121.5	95.3	79.8	4.15	2.75e-23	6.83	4.03e-07
IL1RAPL1	0.0	0.0	0.0	5.6	2.9	2.8	4.5	2.88	4.31e-03	2.21	1.93e-03
IL20RA	0.0	0.0	0.0	77.1	133.9	99.9	40.8	2.25	2.31e-19	3.35	1.41e-06
INHA	0.0	0.0	0.0	39.5	45.0	65.4	8.2	1.67	1.48e-10	1.89	6.41e-05
INSM1	0.0	0.0	0.0	131.7	117.7	92.5	74.3	4.06	7.34e-23	7.41	3.99e-07
IZUMO1	0.0	0.0	0.0	10.3	17.2	12.1	2.7	1.76	6.71e-06	2.31	2.40e-04
IZUMO2	0.0	0.0	0.0	19.8	49.8	42.0	15.4	1.90	1.48e-10	2.53	1.59e-05
KAL1	0.0	0.0	0.0	2846.0	2309.6	2776.3	1889.1	5.50	9.08e-104	7.66	5.13e-08
KC6	0.0	0.0	0.0	32.0	37.3	43.9	29.9	5.73	8.47e-13	5.22	2.53e-06
KCNA5	0.0	0.0	0.0	11.3	7.7	7.5	4.5	2.80	4.42e-05	4.85	9.10e-05
KCNB1	0.0	0.0	0.0	35.8	54.5	76.6	25.4	2.13	8.11e-14	2.79	4.49e-06
KCND3	0.0	0.0	0.0	7.5	3.8	7.5	1.8	1.83	1.06e-03	2.52	9.31e-04
KCNF1	0.0	0.0	0.0	37.6	47.8	30.8	21.8	3.13	1.84e-12	6.12	2.42e-06
KCNIP1	0.0	0.0	0.0	19.8	27.7	28.9	6.3	1.99	5.05e-08	2.61	3.74e-05
KCNIP3	0.0	0.0	0.0	7.5	17.2	9.3	0.9	1.30	1.04e-04	1.51	3.38e-03
KCNJ3	0.0	0.0	0.0	11.3	5.7	5.6	2.7	1.77	2.96e-04	2.43	3.89e-04
KCNJ5	0.0	0.0	0.0	0.9	2.9	3.7	0.9	1.49	6.38e-02	2.23	1.97e-02
KCNJ6	0.0	0.0	0.0	31.0	45.9	56.0	20.8	2.47	1.12e-12	3.57	3.87e-06
KCNK13	0.0	0.0	0.0	17.9	22.0	8.4	5.4	1.72	5.07e-06	2.31	9.88e-05
KCNK15	0.0	0.0	0.0	12.2	8.6	8.4	0.0	1.41	4.49e-04	1.55	3.21e-02
KCNK17	0.0	0.0	0.0	100.7	101.4	123.3	52.6	3.17	1.98e-21	6.15	4.92e-07
KCNK3	0.0	0.0	0.0	10.3	5.7	19.6	6.3	1.64	5.70e-06	2.00	2.41e-04
KCTD14	0.0	0.0	0.0	68.7	62.2	51.4	11.8	1.90	1.86e-12	2.36	2.27e-05
KCTD8	0.0	0.0	0.0	103.5	100.5	111.1	66.2	4.78	2.86e-22	15.36	3.34e-07
KHDRBS2	0.0	0.0	0.0	298.2	273.6	275.5	210.3	7.00	4.02e-34	8.85	1.35e-07
KIAA1755	0.0	0.0	0.0	14.1	8.6	7.5	5.4	2.40	1.12e-05	3.52	8.42e-05
KIF12	0.0	0.0	0.0	49.9	93.8	86.8	35.4	2.35	8.07e-17	3.43	2.16e-06
KIF25	0.0	0.0	0.0	29.2	30.6	50.4	13.6	2.05	1.05e-10	2.66	9.19e-06
KIRREL	0.0	0.0	0.0	1254.1	1041.9	1115.9	533.0	3.13	6.45e-65	6.48	8.54e-08
KIRREL3	0.0	0.0	0.0	17.9	21.0	22.4	7.3	2.50	1.25e-07	4.06	1.73e-05
KIRREL3-AS3	0.0	0.0	0.0	1.9	2.9	1.9	0.0	1.38	1.48e-01	2.08	8.13e-02
KISS1	0.0	0.0	0.0	0.9	3.8	3.7	0.0	1.09	1.03e-01	1.44	1.01e-01
KLHDC7A	0.0	0.0	0.0	1138.4	901.3	882.5	591.9	3.93	9.79e-63	8.25	6.94e-08
KLK10	0.0	0.0	0.0	131.7	214.3	214.8	58.9	2.07	7.42e-24	2.76	1.87e-06
KLK11	0.0	0.0	0.0	5.6	5.7	7.5	0.9	1.75	2.18e-03	2.28	2.42e-03
KLK5	0.0	0.0	0.0	8.5	19.1	17.7	10.0	2.57	1.48e-06	3.36	4.90e-05
KLK6	0.0	0.0	0.0	59.3	76.5	63.5	21.8	2.35	3.30e-15	3.60	2.81e-06
KLK8	0.0	0.0	0.0	35.8	59.3	44.8	18.1	2.29	9.53e-13	3.51	3.90e-06
KRT15	0.0	0.0	0.0	2.8	1.9	2.8	0.9	2.33	6.15e-02	4.61	6.85e-03
KRT16P2	0.0	0.0	0.0	0.9	2.9	1.9	0.0	1.15	2.29e-01	1.77	1.26e-01
KRT16P3	0.0	0.0	0.0	3.8	4.8	6.5	0.0	1.37	1.10e-02	1.61	4.18e-02
KRT8P41	0.0	0.0	0.0	5.6	1.9	0.9	0.9	1.05	6.88e-02	1.44	2.89e-02
KRTAP10-10	0.0	0.0	0.0	0.9	3.8	0.9	1.8	1.38	9.80e-02	1.83	3.84e-02
KRTAP10-2	0.0	0.0	0.0	4.7	2.9	0.0	0.9	1.01	6.91e-02	1.42	1.60e-01
KRTAP12-1	0.0	0.0	0.0	1.9	1.9	4.7	0.0	1.10	1.02e-01	1.42	8.15e-02
KRTAP13-4	0.0	0.0	0.0	2.8	4.8	3.7	1.8	2.59	1.20e-02	5.19	1.32e-03
LAMC3	0.0	0.0	0.0	886.3	1034.2	1050.6	377.1	2.65	5.88e-56	4.44	2.18e-07
LCN1	0.0	0.0	0.0	0.0	3.8	0.9	1.8	1.01	1.54e-01	1.37	2.20e-01
LCN9	0.0	0.0	0.0	10.3	19.1	17.7	5.4	2.05	3.87e-06	2.90	5.57e-05
LDB2	0.0	0.0	0.0	1477.1	1448.5	1479.2	1095.9	7.37	3.54e-80	9.18	4.95e-08
LDHC	0.0	0.0	0.0	17.9	23.9	17.7	9.1	2.81	7.29e-08	5.62	1.10e-05
LEFTY2	0.0	0.0	0.0	38.6	57.4	45.8	39.0	5.14	1.63e-14	4.71	1.93e-06
LEMD1	0.0	0.0	0.0	33.9	66.0	43.9	19.0	2.06	1.14e-12	2.95	4.96e-06
LGALS7B	0.0	0.0	0.0	0.9	14.4	4.7	0.9	0.82	5.08e-03	0.98	3.14e-02
LGI1	0.0	0.0	0.0	10.3	14.4	7.5	11.8	3.83	1.34e-05	2.60	8.62e-05
LGSN	0.0	0.0	0.0	6.6	2.9	0.9	0.9	1.06	3.30e-02	1.40	2.37e-02
LHFPL3	0.0	0.0	0.0	7.5	6.7	8.4	10.9	4.64	1.83e-05	2.00	2.09e-04
LHX8	0.0	0.0	0.0	16.0	9.6	10.3	8.2	3.19	1.08e-05	4.23	4.11e-05
LINC00032	0.0	0.0	0.0	4.7	4.8	8.4	2.7	2.18	9.63e-04	3.13	4.55e-04
LINC00052	0.0	0.0	0.0	3.8	3.8	5.6	0.9	1.81	8.77e-03	2.58	3.06e-03
LINC00087	0.0	0.0	0.0	190.0	277.5	226.0	79.8	2.31	9.19e-27	3.46	7.56e-07
LINC00261	0.0	0.0	0.0	4.7	1.0	1.9	0.0	0.93	1.06e-01	1.24	1.25e-01
LINC00319	0.0	0.0	0.0	4.7	3.8	6.5	5.4	4.47	7.03e-04	2.72	5.71e-04
LMO1	0.0	0.0	0.0	7.5	12.4	10.3	5.4	2.91	9.36e-06	5.30	6.16e-05
LMOD2	0.0	0.0	0.0	0.9	2.9	4.7	0.9	1.30	6.56e-02	1.83	2.10e-02
LOC100126784	0.0	0.0	0.0	33.9	53.6	36.4	16.3	2.30	6.16e-12	3.59	4.36e-06
LOC100128252	0.0	0.0	0.0	615.3	627.6	570.6	384.3	4.87	5.33e-50	32.94	6.15e-08
LOC100128946	0.0	0.0	0.0	9.4	21.0	20.5	8.2	2.13	1.12e-06	2.96	4.67e-05
LOC100129316	0.0	0.0	0.0	4.7	4.8	1.9	1.8	1.96	1.25e-02	3.09	2.69e-03
LOC100129662	0.0	0.0	0.0	37.6	38.3	43.9	30.8	7.03	2.12e-13	6.69	1.84e-06
LOC100130148	0.0	0.0	0.0	2.8	4.8	5.6	4.5	3.80	1.94e-03	2.80	9.60e-04
LOC100130155	0.0	0.0	0.0	0.9	9.6	3.7	2.7	1.14	4.44e-03	1.49	1.36e-02
LOC100130264	0.0	0.0	0.0	0.0	2.9	1.9	1.8	1.37	1.49e-01	1.72	1.71e-01
LOC100130673	0.0	0.0	0.0	25.4	37.3	46.7	21.8	2.88	8.70e-12	4.02	4.50e-06
LOC100131138	0.0	0.0	0.0	175.9	238.2	192.4	91.6	2.85	2.54e-27	5.49	2.92e-07
LOC100131176	0.0	0.0	0.0	17.9	15.3	18.7	17.2	12.02	5.14e-08	3.51	1.49e-05
LOC100132146	0.0	0.0	0.0	4.7	2.9	6.5	4.5	3.11	1.43e-03	2.73	9.78e-04
LOC100132354	0.0	0.0	0.0	2.8	16.3	2.8	0.9	0.80	2.96e-03	0.94	1.40e-02
LOC100132831	0.0	0.0	0.0	0.0	1.9	0.9	3.6	1.04	1.10e-01	1.00	2.49e-01
LOC100144602	0.0	0.0	0.0	7.5	3.8	1.9	3.6	1.77	3.23e-03	2.12	2.91e-03
LOC100192426	0.0	0.0	0.0	2.8	1.0	0.9	0.9	1.49	2.26e-01	2.34	4.75e-02
LOC100270679	0.0	0.0	0.0	0.9	9.6	5.6	2.7	1.25	3.06e-03	1.64	1.16e-02
LOC100271832	0.0	0.0	0.0	1.9	1.9	2.8	1.8	4.49	6.13e-02	4.18	6.22e-03
LOC100288077	0.0	0.0	0.0	1.9	8.6	1.9	2.7	1.16	7.92e-03	1.53	8.15e-03
LOC100288814	0.0	0.0	0.0	2.8	5.7	5.6	0.9	1.61	9.17e-03	2.23	3.77e-03
LOC100289178	0.0	0.0	0.0	1.9	0.0	0.9	2.7	1.18	1.55e-01	1.16	2.54e-01
LOC100292680	0.0	0.0	0.0	0.9	2.9	1.9	0.0	1.15	2.29e-01	1.77	1.26e-01
LOC100505835	0.0	0.0	0.0	0.9	1.0	4.7	0.0	0.79	1.63e-01	1.07	1.84e-01
LOC100505912	0.0	0.0	0.0	11.3	2.9	5.6	7.3	1.92	1.83e-04	1.89	1.35e-03
LOC100506274	0.0	0.0	0.0	2.8	1.0	1.9	0.9	1.81	1.46e-01	2.99	2.43e-02
LOC100506368	0.0	0.0	0.0	4.7	7.7	7.5	4.5	3.58	2.26e-04	5.07	1.96e-04
LOC100506451	0.0	0.0	0.0	48.9	44.0	46.7	39.0	10.43	1.12e-14	5.61	1.49e-06
LOC100507127	0.0	0.0	0.0	84.7	95.7	85.9	57.1	4.88	1.45e-20	21.26	4.01e-07
LOC100507334	0.0	0.0	0.0	1.9	2.9	0.0	2.7	1.42	1.00e-01	1.44	1.59e-01
LOC100631378	0.0	0.0	0.0	7.5	18.2	9.3	13.6	2.56	7.49e-06	2.11	1.40e-04
LOC100652739	0.0	0.0	0.0	0.9	0.0	3.7	0.9	0.86	2.34e-01	1.28	2.65e-01
LOC100652791	0.0	0.0	0.0	17.9	19.1	15.9	9.1	3.45	2.08e-07	11.04	1.06e-05
LOC100653515	0.0	0.0	0.0	16.0	17.2	11.2	10.0	3.83	9.70e-07	6.28	1.83e-05
LOC153469	0.0	0.0	0.0	607.8	775.9	754.5	376.2	3.41	5.11e-52	7.81	8.62e-08
LOC154860	0.0	0.0	0.0	199.5	178.9	184.0	92.5	3.39	3.42e-27	8.61	2.14e-07
LOC157627	0.0	0.0	0.0	1997.4	1586.3	1825.7	1246.4	5.11	6.79e-87	8.27	5.44e-08
LOC158376	0.0	0.0	0.0	3.8	10.5	0.9	1.8	0.98	7.10e-03	1.26	1.67e-02
LOC158696	0.0	0.0	0.0	16.0	16.3	13.1	10.9	5.48	5.32e-07	8.55	1.37e-05
LOC170425	0.0	0.0	0.0	14.1	15.3	11.2	9.1	4.40	2.31e-06	8.67	1.91e-05
LOC283177	0.0	0.0	0.0	14.1	24.9	24.3	9.1	2.32	7.45e-08	3.48	1.84e-05
LOC283392	0.0	0.0	0.0	38.6	29.7	47.6	30.8	4.41	9.02e-13	4.17	3.55e-06
LOC283547	0.0	0.0	0.0	8.5	8.6	4.7	3.6	2.47	2.38e-04	4.17	2.13e-04
LOC283856	0.0	0.0	0.0	2.8	6.7	12.1	2.7	1.37	5.97e-04	1.70	1.52e-03
LOC284578	0.0	0.0	0.0	0.9	6.7	3.7	0.0	0.94	3.83e-02	1.17	1.01e-01
LOC284751	0.0	0.0	0.0	7.5	14.4	12.1	5.4	2.41	4.75e-06	3.82	6.82e-05
LOC284798	0.0	0.0	0.0	0.0	4.8	12.1	0.9	0.81	9.23e-03	0.94	1.43e-01
LOC284933	0.0	0.0	0.0	0.9	3.8	1.9	0.0	1.02	1.53e-01	1.46	1.23e-01
LOC285084	0.0	0.0	0.0	3.8	1.9	2.8	2.7	3.70	1.83e-02	3.08	3.42e-03
LOC285419	0.0	0.0	0.0	1.9	2.9	1.9	0.9	2.35	9.35e-02	5.42	9.01e-03
LOC285441	0.0	0.0	0.0	2.8	1.0	0.9	0.9	1.49	2.26e-01	2.34	4.75e-02
LOC285878	0.0	0.0	0.0	1.9	1.0	0.9	1.8	2.68	2.25e-01	2.05	4.66e-02
LOC286189	0.0	0.0	0.0	42.3	24.9	25.2	25.4	3.43	5.12e-11	3.44	6.81e-06
LOC339166	0.0	0.0	0.0	2.8	1.9	4.7	0.9	1.61	4.24e-02	2.32	7.36e-03
LOC339975	0.0	0.0	0.0	6.6	3.8	3.7	0.9	1.62	9.10e-03	2.24	3.29e-03
LOC340508	0.0	0.0	0.0	17.9	19.1	13.1	6.3	2.43	1.26e-06	4.14	2.54e-05
LOC375196	0.0	0.0	0.0	10.3	23.9	14.0	2.7	1.45	2.83e-06	1.75	3.81e-04
LOC388630	0.0	0.0	0.0	247.4	317.6	348.3	121.5	2.57	3.05e-31	4.03	3.85e-07
LOC389023	0.0	0.0	0.0	29.2	53.6	48.6	29.0	3.12	2.89e-13	4.31	3.44e-06
LOC389033	0.0	0.0	0.0	4.7	4.8	5.6	0.9	1.90	5.92e-03	2.73	2.45e-03
LOC400084	0.0	0.0	0.0	5.6	3.8	4.7	2.7	3.39	2.54e-03	6.56	5.03e-04
LOC400643	0.0	0.0	0.0	0.9	2.9	2.8	0.9	1.70	9.52e-02	2.78	1.97e-02
LOC400685	0.0	0.0	0.0	41.4	29.7	42.0	25.4	4.13	1.60e-12	5.88	2.69e-06
LOC401164	0.0	0.0	0.0	12.2	15.3	19.6	15.4	5.16	2.45e-07	3.18	2.52e-05
LOC415056	0.0	0.0	0.0	0.9	2.9	1.9	0.9	1.77	1.45e-01	3.07	2.37e-02
LOC441455	0.0	0.0	0.0	19.8	23.9	15.9	7.3	2.35	1.96e-07	3.85	1.89e-05
LOC494558	0.0	0.0	0.0	3.8	1.0	0.9	2.7	1.50	6.68e-02	1.58	4.00e-02
LOC574538	0.0	0.0	0.0	4.7	1.0	2.8	0.9	1.30	6.55e-02	1.86	2.12e-02
LOC642587	0.0	0.0	0.0	72.4	157.9	136.3	60.7	2.25	6.07e-21	3.15	1.84e-06
LOC643650	0.0	0.0	0.0	1.9	0.0	1.9	1.8	1.50	2.28e-01	1.67	2.00e-01
LOC644172	0.0	0.0	0.0	81.9	154.0	138.2	51.7	2.22	6.17e-21	3.18	1.49e-06
LOC644242	0.0	0.0	0.0	12.2	9.6	10.3	17.2	3.57	6.15e-06	1.74	1.19e-04
LOC644554	0.0	0.0	0.0	61.2	55.5	63.5	31.7	3.64	3.56e-16	9.64	9.00e-07
LOC645752	0.0	0.0	0.0	48.9	56.4	80.3	22.7	2.19	1.63e-14	2.95	3.45e-06
LOC646862	0.0	0.0	0.0	2.8	2.9	7.5	0.9	1.26	1.03e-02	1.59	6.46e-03
LOC647946	0.0	0.0	0.0	47.0	49.8	38.3	32.6	5.31	3.28e-14	7.99	1.44e-06
LOC650368	0.0	0.0	0.0	3640.1	3200.3	3387.0	1936.2	4.01	9.71e-112	13.29	3.06e-08
LOC728978	0.0	0.0	0.0	22.6	20.1	16.8	8.2	2.69	1.01e-07	4.94	1.32e-05
LOC729080	0.0	0.0	0.0	4.7	2.9	4.7	4.5	4.74	2.78e-03	2.70	1.07e-03
LOC729739	0.0	0.0	0.0	7.5	4.8	1.9	9.1	1.83	6.43e-04	1.37	4.26e-03
LOC729966	0.0	0.0	0.0	4.7	7.7	5.6	0.0	1.39	5.64e-03	1.64	3.73e-02
LOC731223	0.0	0.0	0.0	0.9	0.0	0.9	4.5	0.80	1.24e-01	0.81	3.23e-01
LOXHD1	0.0	0.0	0.0	1.9	10.5	8.4	0.0	1.03	4.35e-03	1.17	6.19e-02
LOXL1	0.0	0.0	0.0	296.4	481.2	427.7	73.4	1.76	1.22e-27	2.08	1.24e-05
LPL	0.0	0.0	0.0	310.5	222.9	227.9	219.4	5.61	1.46e-31	4.20	3.42e-07
LPPR1	0.0	0.0	0.0	53.6	60.3	41.1	51.7	6.49	2.50e-15	3.34	2.39e-06
LPPR5	0.0	0.0	0.0	100.7	117.7	97.1	97.9	10.68	2.12e-22	4.17	6.13e-07
LRFN2	0.0	0.0	0.0	64.9	114.8	98.1	32.6	2.13	1.23e-17	3.00	2.45e-06
LRFN5	0.0	0.0	0.0	97.8	45.0	57.9	60.7	2.88	2.71e-16	2.70	4.63e-06
LRRC10B	0.0	0.0	0.0	18.8	28.7	23.3	7.3	2.14	4.57e-08	3.11	2.22e-05
LRRC38	0.0	0.0	0.0	13.2	16.3	13.1	2.7	1.91	2.93e-06	2.52	2.13e-04
LRRC3B	0.0	0.0	0.0	30.1	27.7	32.7	18.1	4.28	5.68e-11	11.46	2.92e-06
LRRC6	0.0	0.0	0.0	31.0	44.0	43.0	45.3	6.19	4.90e-13	2.62	5.55e-06
LRRC7	0.0	0.0	0.0	0.9	1.0	4.7	1.8	1.19	6.77e-02	1.56	4.23e-02
LRRC71	0.0	0.0	0.0	4.7	6.7	2.8	3.6	2.65	1.87e-03	3.34	8.28e-04
LRRTM3	0.0	0.0	0.0	54.6	31.6	51.4	28.1	3.07	1.90e-13	4.29	3.15e-06
LRRTM4	0.0	0.0	0.0	154.3	140.6	145.7	123.3	10.78	2.34e-25	5.64	3.11e-07
LRTM2	0.0	0.0	0.0	4.7	3.8	0.0	0.9	1.04	4.75e-02	1.44	1.48e-01
LUM	0.0	0.0	0.0	9.4	1.0	1.9	8.2	1.18	2.26e-03	1.14	2.92e-02
LUZP2	0.0	0.0	0.0	57.4	42.1	44.8	61.6	5.42	1.76e-14	2.26	5.39e-06
LY6G6C	0.0	0.0	0.0	2.8	4.8	2.8	2.7	3.27	1.20e-02	4.01	1.49e-03
LY6G6D	0.0	0.0	0.0	3.8	12.4	6.5	0.9	1.20	1.30e-03	1.46	4.53e-03
LY6H	0.0	0.0	0.0	5.6	9.6	5.6	2.7	2.09	4.77e-04	3.38	2.99e-04
MAGEA4	0.0	0.0	0.0	8.5	20.1	13.1	3.6	1.61	3.81e-06	2.09	1.83e-04
MAGED4B	0.0	0.0	0.0	3.8	3.8	2.8	2.7	5.47	1.18e-02	5.64	1.15e-03
MAGEL2	0.0	0.0	0.0	150.5	154.0	133.5	82.5	3.94	1.28e-24	17.48	2.23e-07
MAOB	0.0	0.0	0.0	37.6	41.1	69.1	47.1	3.45	3.15e-14	2.77	5.17e-06
MC5R	0.0	0.0	0.0	15.1	9.6	15.9	5.4	2.34	1.28e-05	3.45	5.28e-05
MDFI	0.0	0.0	0.0	913.6	1101.2	974.0	350.8	2.51	1.02e-55	4.05	3.14e-07
MDGA2	0.0	0.0	0.0	16.0	23.0	20.5	19.0	6.73	1.22e-08	3.61	1.19e-05
MEIS1	0.0	0.0	0.0	6.6	8.6	3.7	4.5	2.68	3.46e-04	3.55	3.48e-04
MEIS3	0.0	0.0	0.0	740.4	1061.0	935.7	315.4	2.34	1.61e-51	3.49	4.80e-07
METTL11B	0.0	0.0	0.0	3.8	4.8	8.4	3.6	2.30	9.87e-04	2.95	5.48e-04
MFSD2B	0.0	0.0	0.0	8.5	4.8	10.3	2.7	1.91	2.13e-04	2.60	3.97e-04
MGC2889	0.0	0.0	0.0	12.2	11.5	9.3	5.4	3.16	4.66e-06	7.73	3.99e-05
MIPOL1	0.0	0.0	0.0	237.1	232.5	226.0	227.5	45.75	7.47e-31	3.79	3.32e-07
MIR31HG	0.0	0.0	0.0	5.6	6.7	4.7	3.6	3.92	8.43e-04	8.32	2.40e-04
MKRN7P	0.0	0.0	0.0	16.0	22.0	16.8	8.2	2.76	2.11e-07	5.39	1.39e-05
MMD2	0.0	0.0	0.0	3.8	12.4	3.7	5.4	1.53	3.12e-04	1.87	1.12e-03
MMP10	0.0	0.0	0.0	2.8	2.9	0.0	1.8	1.40	9.78e-02	1.81	1.44e-01
MOGAT1	0.0	0.0	0.0	10.3	10.5	13.1	5.4	3.09	3.72e-06	6.17	4.06e-05
MOGAT3	0.0	0.0	0.0	5.6	7.7	9.3	0.0	1.39	1.89e-03	1.56	3.48e-02
MPP3	0.0	0.0	0.0	154.3	155.9	155.0	82.5	3.77	3.08e-25	14.58	2.17e-07
MPPED1	0.0	0.0	0.0	9.4	19.1	17.7	0.9	1.40	1.67e-05	1.55	3.65e-03
MS4A12	0.0	0.0	0.0	0.9	2.9	0.9	2.7	1.74	9.85e-02	1.57	4.15e-02
MSI1	0.0	0.0	0.0	2143.2	2478.0	2223.5	1095.0	3.25	6.68e-93	8.11	5.09e-08
MSX2P1	0.0	0.0	0.0	41.4	51.7	44.8	22.7	3.23	1.15e-13	7.93	1.59e-06
MT1JP	0.0	0.0	0.0	15.1	4.8	4.7	0.9	1.05	1.04e-03	1.21	5.51e-03
MT1M	0.0	0.0	0.0	95.0	51.7	33.6	31.7	1.80	5.89e-14	2.25	7.59e-06
MTNR1A	0.0	0.0	0.0	23.5	10.5	12.1	2.7	1.42	3.81e-06	1.67	3.98e-04
MTNR1B	0.0	0.0	0.0	0.9	0.0	3.7	0.9	0.86	2.35e-01	1.28	2.65e-01
MYCN	0.0	0.0	0.0	4265.8	4025.0	3846.5	2481.9	4.57	5.07e-119	25.07	2.36e-08
MYCNOS	0.0	0.0	0.0	32.9	42.1	37.4	19.0	3.30	3.62e-12	8.14	2.26e-06
MYH1	0.0	0.0	0.0	4.7	0.0	1.9	1.8	1.08	6.85e-02	1.47	1.58e-01
MYH8	0.0	0.0	0.0	2.8	2.9	2.8	1.8	5.05	2.65e-02	16.43	2.17e-03
MYL10	0.0	0.0	0.0	0.9	8.6	3.7	0.0	0.86	3.14e-02	1.04	1.04e-01
MYL7	0.0	0.0	0.0	21.6	25.8	14.9	11.8	2.92	3.06e-08	5.10	1.05e-05
NALCN	0.0	0.0	0.0	28.2	27.7	38.3	23.6	4.71	2.31e-11	5.10	3.74e-06
NAT2	0.0	0.0	0.0	5.6	12.4	21.5	10.9	1.91	1.02e-05	2.09	2.47e-04
NCR1	0.0	0.0	0.0	32.0	36.4	36.4	19.0	3.77	7.43e-12	12.30	2.23e-06
NCRNA00185	0.0	0.0	0.0	45.2	36.4	32.7	36.3	7.08	5.62e-13	3.67	3.30e-06
NDN	0.0	0.0	0.0	895.7	979.7	850.7	465.0	3.50	7.95e-60	10.83	6.23e-08
NDP	0.0	0.0	0.0	6.6	5.7	3.7	3.6	3.34	1.24e-03	4.95	3.73e-04
NELL1	0.0	0.0	0.0	8.5	5.7	7.5	4.5	3.73	1.57e-04	6.30	1.32e-04
NGB	0.0	0.0	0.0	19.8	23.9	12.1	8.2	2.24	3.40e-07	3.47	2.39e-05
NGF	0.0	0.0	0.0	18.8	14.4	14.0	4.5	2.15	4.38e-06	3.09	5.76e-05
NKAIN2	0.0	0.0	0.0	5.6	6.7	8.4	5.4	4.83	1.62e-04	4.74	1.49e-04
NKAIN3	0.0	0.0	0.0	8.5	9.6	4.7	6.3	3.32	6.99e-05	3.50	1.89e-04
NKX1-2	0.0	0.0	0.0	255.9	196.1	183.0	96.1	2.77	1.09e-27	4.78	3.25e-07
NKX6-3	0.0	0.0	0.0	0.9	2.9	1.9	0.0	1.15	2.29e-01	1.77	1.26e-01
NLGN1	0.0	0.0	0.0	403.6	239.2	302.6	279.2	4.37	8.34e-34	3.53	6.02e-07
NOG	0.0	0.0	0.0	11.3	11.5	3.7	7.3	2.29	3.04e-05	2.60	3.96e-04
NOTO	0.0	0.0	0.0	8.5	10.5	7.5	6.3	4.62	2.17e-05	6.86	6.26e-05
NOX4	0.0	0.0	0.0	42.3	39.2	39.2	22.7	4.02	5.64e-13	17.74	1.59e-06
NPBWR1	0.0	0.0	0.0	7.5	19.1	9.3	1.8	1.31	3.98e-05	1.58	9.73e-04
NPPB	0.0	0.0	0.0	2.8	2.9	4.7	0.9	1.83	2.79e-02	2.76	4.43e-03
NPPC	0.0	0.0	0.0	14.1	15.3	13.1	10.9	7.10	8.79e-07	7.59	1.56e-05
NPY1R	0.0	0.0	0.0	209.8	179.9	179.3	208.5	11.38	1.33e-27	2.95	6.77e-07
NPY2R	0.0	0.0	0.0	15.1	13.4	11.2	12.7	8.19	1.59e-06	3.73	2.64e-05
NPY5R	0.0	0.0	0.0	22.6	13.4	18.7	20.8	4.73	3.55e-08	2.53	2.75e-05
NR2F1	0.0	0.0	0.0	6.6	15.3	8.4	1.8	1.44	1.01e-04	1.80	8.30e-04
NRTN	0.0	0.0	0.0	90.3	112.9	83.1	24.5	2.06	6.84e-17	2.79	4.70e-06
NTF3	0.0	0.0	0.0	23.5	35.4	22.4	16.3	3.06	5.26e-10	5.21	5.24e-06
NTF4	0.0	0.0	0.0	46.1	72.7	81.2	10.0	1.64	7.40e-12	1.86	6.56e-05
NTRK3	0.0	0.0	0.0	159.0	216.2	221.3	97.0	2.98	2.78e-27	5.40	3.09e-07
NXPH2	0.0	0.0	0.0	99.7	73.7	67.2	89.7	5.57	7.31e-19	2.68	2.13e-06
OC90	0.0	0.0	0.0	18.8	31.6	27.1	10.0	2.29	7.49e-09	3.51	1.22e-05
ODF3L2	0.0	0.0	0.0	3.8	10.5	4.7	2.7	1.55	8.25e-04	2.16	7.87e-04
OLFML2B	0.0	0.0	0.0	471.4	536.7	514.5	273.8	3.74	2.74e-44	12.75	7.82e-08
OLFML3	0.0	0.0	0.0	2405.7	3088.4	2732.4	1279.0	3.04	6.86e-99	6.34	6.42e-08
OLIG2	0.0	0.0	0.0	48.0	33.5	45.8	19.0	2.75	1.56e-12	4.49	3.08e-06
OLIG3	0.0	0.0	0.0	29.2	36.4	29.9	19.0	4.00	2.62e-11	12.19	2.59e-06
ONECUT1	0.0	0.0	0.0	33.9	44.0	48.6	19.0	2.78	1.54e-12	4.74	2.82e-06
OPCML	0.0	0.0	0.0	51.7	65.1	50.4	29.0	3.29	2.27e-15	8.07	1.09e-06
OPTC	0.0	0.0	0.0	34.8	78.5	70.0	25.4	2.01	4.05e-14	2.71	5.92e-06
OR10V2P	0.0	0.0	0.0	5.6	11.5	4.7	2.7	1.63	4.25e-04	2.29	4.86e-04
OR1G1	0.0	0.0	0.0	0.9	1.9	2.8	0.0	1.17	2.29e-01	1.73	1.27e-01
OR2H2	0.0	0.0	0.0	33.9	35.4	25.2	11.8	2.45	3.45e-10	4.07	6.80e-06
OR7E5P	0.0	0.0	0.0	0.9	1.9	4.7	0.9	1.19	6.63e-02	1.66	2.75e-02
OTOP2	0.0	0.0	0.0	2.8	7.7	3.7	0.0	1.12	1.70e-02	1.37	5.08e-02
OTX2	0.0	0.0	0.0	1968.2	2090.5	1919.0	1354.2	5.60	2.07e-93	17.49	3.21e-08
OVCH2	0.0	0.0	0.0	3.8	2.9	1.9	0.9	1.90	6.22e-02	3.28	6.41e-03
OVOL2	0.0	0.0	0.0	350.0	351.1	308.2	145.0	2.95	4.49e-34	6.08	1.86e-07
OXGR1	0.0	0.0	0.0	19.8	18.2	23.3	6.3	2.30	2.11e-07	3.33	2.63e-05
PABPC1L2A	0.0	0.0	0.0	8.5	15.3	9.3	10.9	3.62	1.16e-05	2.93	6.87e-05
PABPC4L	0.0	0.0	0.0	62.1	55.5	75.6	70.7	7.37	4.70e-17	2.83	2.37e-06
PABPC5	0.0	0.0	0.0	45.2	42.1	31.8	32.6	5.63	3.08e-13	4.95	2.42e-06
PACRG	0.0	0.0	0.0	1.9	5.7	6.5	3.6	2.11	2.11e-03	2.54	2.23e-03
PAGE4	0.0	0.0	0.0	2.8	1.9	4.7	0.9	1.61	4.24e-02	2.32	7.36e-03
PAK3	0.0	0.0	0.0	113.8	119.6	95.3	91.6	7.64	6.27e-23	5.45	4.59e-07
PAX4	0.0	0.0	0.0	0.0	4.8	0.9	0.0	0.63	2.53e-01	0.90	4.27e-01
PCDH20	0.0	0.0	0.0	81.9	68.9	65.4	48.9	4.89	2.28e-18	9.10	6.45e-07
PCDH8	0.0	0.0	0.0	28.2	35.4	39.2	9.1	2.09	6.89e-10	2.78	1.76e-05
PCDHAC2	0.0	0.0	0.0	200.4	236.3	243.7	74.3	2.40	2.13e-26	3.58	7.88e-07
PCDHB1	0.0	0.0	0.0	5.6	1.0	5.6	2.7	1.62	6.83e-03	2.08	1.06e-02
PCDHB11	0.0	0.0	0.0	15.1	14.4	22.4	7.3	2.38	7.45e-07	3.45	2.47e-05
PCDHB17	0.0	0.0	0.0	4.7	4.8	4.7	2.7	4.21	2.47e-03	85.78	4.00e-04
PCDHB3	0.0	0.0	0.0	75.3	89.9	72.8	44.4	3.71	6.80e-19	11.75	5.42e-07
PCDHB5	0.0	0.0	0.0	597.4	533.9	487.5	384.3	5.58	3.97e-47	9.07	8.54e-08
PCDHB6	0.0	0.0	0.0	6.6	12.4	7.5	4.5	2.31	4.92e-05	3.68	1.19e-04
PCDP1	0.0	0.0	0.0	0.9	3.8	6.5	6.3	1.68	3.31e-03	1.44	1.40e-02
PCP4	0.0	0.0	0.0	32.9	21.0	16.8	33.5	3.09	2.21e-09	1.86	3.61e-05
PCSK2	0.0	0.0	0.0	203.2	223.9	187.7	99.7	3.27	2.81e-28	8.46	2.01e-07
PDE1A	0.0	0.0	0.0	0.9	1.0	1.9	2.7	1.91	1.50e-01	1.45	5.20e-02
PDK4	0.0	0.0	0.0	6.6	4.8	3.7	2.7	2.70	2.57e-03	4.65	5.06e-04
PF4	0.0	0.0	0.0	8.5	7.7	9.3	6.3	6.25	2.19e-05	6.85	6.69e-05
PF4V1	0.0	0.0	0.0	1.9	1.0	4.7	0.9	1.19	6.63e-02	1.66	2.79e-02
PI15	0.0	0.0	0.0	17.9	10.5	5.6	8.2	1.99	4.07e-06	2.40	1.78e-04
PKP1	0.0	0.0	0.0	40.5	47.8	47.6	15.4	2.47	1.95e-12	3.88	4.24e-06
PLA2G2A	0.0	0.0	0.0	24.5	34.4	33.6	10.0	2.25	1.18e-09	3.29	1.15e-05
PLA2G3	0.0	0.0	0.0	1178.9	1285.9	1144.9	567.4	3.23	2.25e-68	8.06	6.85e-08
PLAC9	0.0	0.0	0.0	135.5	165.5	139.1	42.6	2.25	1.15e-21	3.22	1.78e-06
PNLIPRP2	0.0	0.0	0.0	1.9	14.4	15.9	5.4	1.38	4.94e-05	1.70	3.46e-03
PNPLA5	0.0	0.0	0.0	168.4	190.4	191.4	89.7	3.33	7.92e-27	8.17	2.25e-07
POSTN	0.0	0.0	0.0	56.5	28.7	34.6	43.5	3.38	1.39e-12	2.43	9.84e-06
POU3F2	0.0	0.0	0.0	18.8	9.6	4.7	12.7	1.93	3.33e-06	1.81	4.80e-04
POU3F4	0.0	0.0	0.0	51.7	40.2	50.4	25.4	3.44	5.48e-14	7.03	1.58e-06
PP12613	0.0	0.0	0.0	5.6	4.8	2.8	2.7	2.73	3.82e-03	4.27	8.53e-04
PPBP	0.0	0.0	0.0	2.8	2.9	1.9	0.9	2.28	6.14e-02	4.96	6.60e-03
PPBPL2	0.0	0.0	0.0	2.8	2.9	3.7	0.0	1.45	6.55e-02	1.91	5.49e-02
PPP1R1C	0.0	0.0	0.0	14.1	13.4	17.7	12.7	6.44	4.44e-07	4.61	1.78e-05
PPP1R39	0.0	0.0	0.0	30.1	37.3	42.0	21.8	3.71	3.30e-12	6.95	2.45e-06
PRDM5	0.0	0.0	0.0	420.6	378.9	405.3	304.6	7.33	1.50e-40	7.91	1.11e-07
PRDM6	0.0	0.0	0.0	1.9	1.0	1.9	0.9	2.58	2.24e-01	4.45	2.78e-02
PRIMA1	0.0	0.0	0.0	263.4	239.2	238.1	162.3	5.14	4.12e-32	15.80	1.32e-07
PRLHR	0.0	0.0	0.0	2.8	1.0	0.9	3.6	1.54	6.91e-02	1.29	4.65e-02
PRMT8	0.0	0.0	0.0	32.0	46.9	50.4	22.7	2.93	5.87e-13	4.84	2.65e-06
PROKR2	0.0	0.0	0.0	55.5	45.0	73.8	18.1	2.07	1.85e-13	2.67	6.06e-06
PROP1	0.0	0.0	0.0	0.0	2.9	2.8	0.9	1.15	1.50e-01	1.74	1.80e-01
PRR15	0.0	0.0	0.0	112.9	138.7	128.9	60.7	3.18	2.62e-23	7.23	3.67e-07
PRR16	0.0	0.0	0.0	29.2	33.5	31.8	21.8	5.62	1.59e-11	12.12	2.47e-06
PRR5-ARHGAP8	0.0	0.0	0.0	1.9	2.9	0.0	0.9	1.14	2.28e-01	1.79	2.01e-01
PRRG3	0.0	0.0	0.0	73.4	85.2	92.5	32.6	2.66	6.38e-18	4.41	1.18e-06
PRRT4	0.0	0.0	0.0	27.3	45.9	36.4	11.8	2.09	1.38e-10	2.96	1.01e-05
PRSS22	0.0	0.0	0.0	31.0	28.7	37.4	14.5	2.89	8.41e-11	5.09	4.20e-06
PRSS33	0.0	0.0	0.0	0.0	2.9	3.7	0.0	0.85	1.61e-01	1.16	3.42e-01
PRSS35	0.0	0.0	0.0	120.4	156.9	137.3	70.7	3.29	2.76e-23	7.73	3.15e-07
PRSS45	0.0	0.0	0.0	7.5	18.2	20.5	4.5	1.62	1.35e-05	2.01	1.85e-04
PRSS46	0.0	0.0	0.0	11.3	26.8	13.1	3.6	1.42	9.97e-06	1.74	2.13e-04
PRSS48	0.0	0.0	0.0	1.9	2.9	0.0	0.9	1.14	2.28e-01	1.79	2.01e-01
PRTN3	0.0	0.0	0.0	15.1	15.3	10.3	6.3	2.74	7.44e-06	5.24	2.98e-05
PSAPL1	0.0	0.0	0.0	1.9	2.9	1.9	0.0	1.38	1.48e-01	2.08	8.13e-02
PSKH2	0.0	0.0	0.0	5.6	7.7	3.7	2.7	2.27	1.29e-03	3.82	4.66e-04
PTGDR	0.0	0.0	0.0	12.2	23.0	10.3	8.2	2.04	2.39e-06	2.89	4.19e-05
PTH2	0.0	0.0	0.0	2.8	0.0	4.7	0.0	0.82	1.13e-01	1.07	3.32e-01
PTH2R	0.0	0.0	0.0	19.8	8.6	11.2	17.2	2.75	2.06e-06	1.94	1.26e-04
PVALB	0.0	0.0	0.0	43.3	48.8	43.0	28.1	4.60	4.54e-14	23.87	1.21e-06
PVRL3-AS1	0.0	0.0	0.0	3.8	7.7	9.3	2.7	1.87	5.50e-04	2.59	5.62e-04
PWRN1	0.0	0.0	0.0	30.1	18.2	28.0	16.3	3.35	1.41e-09	4.69	7.80e-06
PYDC1	0.0	0.0	0.0	38.6	66.0	55.1	19.9	2.23	1.72e-13	3.29	3.86e-06
PYGO1	0.0	0.0	0.0	20.7	13.4	16.8	8.2	2.78	4.62e-07	4.65	1.82e-05
PYY	0.0	0.0	0.0	16.0	26.8	34.6	8.2	1.84	3.42e-08	2.32	3.29e-05
QRFPR	0.0	0.0	0.0	28.2	38.3	41.1	15.4	2.65	2.64e-11	4.36	4.29e-06
RAET1G	0.0	0.0	0.0	3.8	5.7	2.8	0.0	1.29	2.17e-02	1.63	4.88e-02
RAI2	0.0	0.0	0.0	64.9	52.6	60.7	29.9	3.33	7.74e-16	7.29	1.06e-06
RASIP1	0.0	0.0	0.0	351.9	419.1	395.9	119.7	2.34	1.37e-32	3.42	7.85e-07
RAX	0.0	0.0	0.0	5.6	16.3	10.3	1.8	1.36	7.49e-05	1.67	1.07e-03
RBM46	0.0	0.0	0.0	7.5	2.9	7.5	10.9	2.19	1.18e-04	1.47	1.65e-03
RFPL3	0.0	0.0	0.0	2.8	1.9	1.9	1.8	4.38	6.13e-02	4.30	6.09e-03
RFX8	0.0	0.0	0.0	16.9	19.1	17.7	5.4	2.35	9.46e-07	3.66	3.27e-05
RGN	0.0	0.0	0.0	32.0	17.2	14.0	17.2	2.49	2.55e-08	2.70	2.55e-05
RGPD2	0.0	0.0	0.0	14.1	3.8	7.5	3.6	1.48	1.67e-04	1.89	6.81e-04
RHOJ	0.0	0.0	0.0	1.9	1.0	0.9	4.5	1.22	5.23e-02	1.03	6.34e-02
RIIAD1	0.0	0.0	0.0	2.8	1.0	2.8	2.7	2.55	4.23e-02	2.13	1.49e-02
RIMS2	0.0	0.0	0.0	595.6	529.1	518.3	406.1	6.52	1.01e-47	8.43	8.62e-08
RIPPLY2	0.0	0.0	0.0	10.3	9.6	11.2	8.2	7.59	2.70e-06	6.31	3.76e-05
RIT2	0.0	0.0	0.0	17.9	20.1	13.1	21.8	4.83	7.05e-08	2.26	3.09e-05
RNF113B	0.0	0.0	0.0	0.9	2.9	1.9	0.0	1.15	2.29e-01	1.77	1.26e-01
RNF128	0.0	0.0	0.0	47.0	47.8	48.6	30.8	5.11	1.35e-14	24.08	1.07e-06
RNF148	0.0	0.0	0.0	3.8	2.9	2.8	3.6	6.53	1.23e-02	2.75	1.87e-03
RNF150	0.0	0.0	0.0	207.9	200.0	181.2	93.4	3.24	1.26e-27	7.93	2.17e-07
ROPN1B	0.0	0.0	0.0	0.9	5.7	0.9	0.9	0.89	7.17e-02	1.26	5.53e-02
RPL13AP17	0.0	0.0	0.0	0.0	2.9	1.9	2.7	1.41	1.00e-01	1.44	1.62e-01
RSPO1	0.0	0.0	0.0	29.2	32.5	21.5	14.5	3.03	5.48e-10	6.10	4.86e-06
RSPO2	0.0	0.0	0.0	19.8	23.9	21.5	19.9	11.06	3.18e-09	4.31	7.41e-06
RSPO3	0.0	0.0	0.0	6.6	2.9	3.7	7.3	2.39	1.02e-03	1.63	1.97e-03
SAA1	0.0	0.0	0.0	2.8	2.9	2.8	0.9	2.44	6.13e-02	5.62	4.46e-03
SALL1	0.0	0.0	0.0	4071.0	4141.7	4217.2	2553.5	4.70	9.38e-120	31.75	2.24e-08
SBK2	0.0	0.0	0.0	87.5	118.6	78.4	25.4	2.00	6.98e-17	2.69	4.44e-06
SCARA5	0.0	0.0	0.0	2.8	7.7	5.6	3.6	2.28	1.38e-03	3.08	8.03e-04
SCGB3A2	0.0	0.0	0.0	457.2	712.8	639.7	469.5	4.50	4.29e-48	4.86	2.16e-07
SCN2B	0.0	0.0	0.0	28.2	36.4	19.6	14.5	2.56	7.41e-10	4.20	6.96e-06
SCN7A	0.0	0.0	0.0	8.5	8.6	11.2	7.3	5.34	9.03e-06	5.36	5.63e-05
SEC14L6	0.0	0.0	0.0	13.2	25.8	14.0	14.5	2.82	1.31e-07	3.14	2.49e-05
SERP2	0.0	0.0	0.0	28.2	41.1	28.9	12.7	2.38	1.65e-10	3.86	6.17e-06
SERPINA10	0.0	0.0	0.0	7.5	3.8	7.5	6.3	3.63	2.02e-04	2.77	4.17e-04
SERPINA5	0.0	0.0	0.0	73.4	97.6	88.7	39.9	2.95	6.67e-19	5.83	7.37e-07
SERPINB3	0.0	0.0	0.0	10.3	1.9	0.9	1.8	0.85	1.18e-02	1.07	2.90e-02
SERPINI2	0.0	0.0	0.0	0.9	4.8	0.0	1.8	0.91	1.06e-01	1.27	2.11e-01
SERTAD4	0.0	0.0	0.0	58.3	25.8	51.4	28.1	2.50	9.02e-13	3.17	7.43e-06
SERTM1	0.0	0.0	0.0	36.7	32.5	43.9	21.8	3.64	2.20e-12	6.76	2.33e-06
SFRP2	0.0	0.0	0.0	14673.3	15229.5	13067.2	7234.4	3.43	1.84e-153	9.87	2.15e-08
SFTA1P	0.0	0.0	0.0	2.8	2.9	4.7	4.5	3.67	6.11e-03	2.16	2.05e-03
SFTPD	0.0	0.0	0.0	17.9	14.4	9.3	10.9	3.44	1.75e-06	3.83	3.39e-05
SGK110	0.0	0.0	0.0	28.2	42.1	42.0	13.6	2.32	3.88e-11	3.44	6.55e-06
SH3GL2	0.0	0.0	0.0	239.9	298.5	276.4	147.8	3.62	1.24e-32	9.95	1.44e-07
SHISA2	0.0	0.0	0.0	434.7	469.8	429.6	260.2	4.24	5.70e-42	33.90	7.52e-08
SIAH3	0.0	0.0	0.0	8.5	8.6	4.7	6.3	3.74	9.30e-05	3.52	1.93e-04
SIM1	0.0	0.0	0.0	1.9	2.9	0.0	4.5	1.22	3.62e-02	1.09	1.58e-01
SIX2	0.0	0.0	0.0	11.3	16.3	8.4	5.4	2.24	3.66e-06	3.58	5.90e-05
SIX6	0.0	0.0	0.0	2.8	3.8	3.7	0.9	2.08	2.73e-02	3.63	3.55e-03
SKINTL	0.0	0.0	0.0	1.9	3.8	2.8	2.7	3.52	1.83e-02	3.12	3.33e-03
SLC12A1	0.0	0.0	0.0	24.5	43.1	34.6	53.5	3.15	1.52e-11	1.72	2.22e-05
SLC17A6	0.0	0.0	0.0	18.8	10.5	18.7	15.4	4.08	2.58e-07	3.02	3.58e-05
SLC19A3	0.0	0.0	0.0	235.2	178.9	199.8	139.6	4.71	2.73e-29	7.60	2.11e-07
SLC1A6	0.0	0.0	0.0	281.3	346.3	344.6	145.0	2.96	1.51e-33	5.72	2.00e-07
SLC22A18AS	0.0	0.0	0.0	4.7	6.7	6.5	0.0	1.44	5.53e-03	1.68	3.68e-02
SLC30A2	0.0	0.0	0.0	4.7	39.2	34.6	2.7	1.05	2.63e-06	1.14	3.72e-03
SLC38A3	0.0	0.0	0.0	54.6	59.3	59.8	28.1	3.35	1.36e-15	8.65	1.04e-06
SLC44A3	0.0	0.0	0.0	132.7	116.7	111.1	76.1	4.58	1.15e-22	13.09	2.89e-07
SLC5A12	0.0	0.0	0.0	44.2	53.6	57.0	44.4	7.69	1.90e-15	4.73	1.54e-06
SLC5A4	0.0	0.0	0.0	1.9	8.6	4.7	0.0	1.01	1.43e-02	1.21	6.26e-02
SLC5A9	0.0	0.0	0.0	10.3	1.9	6.5	7.3	1.87	2.81e-04	1.81	3.08e-03
SLC6A10P	0.0	0.0	0.0	15.1	29.7	34.6	11.8	2.06	8.06e-09	2.75	2.04e-05
SLC6A15	0.0	0.0	0.0	630.4	579.8	523.0	497.6	9.39	1.37e-48	5.08	1.43e-07
SLC6A19	0.0	0.0	0.0	2.8	0.0	0.9	2.7	1.17	1.04e-01	1.24	2.26e-01
SLC6A2	0.0	0.0	0.0	6.6	8.6	6.5	2.7	2.48	3.20e-04	4.74	2.09e-04
SLC7A10	0.0	0.0	0.0	112.9	170.3	169.0	58.0	2.38	3.72e-23	3.56	9.09e-07
SLC7A3	0.0	0.0	0.0	9655.8	8516.9	8058.1	4954.7	3.88	2.80e-139	11.78	2.15e-08
SLCO1B1	0.0	0.0	0.0	0.9	3.8	1.9	1.8	1.73	6.35e-02	2.32	1.78e-02
SLCO1C1	0.0	0.0	0.0	6.6	1.0	0.9	4.5	1.16	1.40e-02	1.25	4.50e-02
SLCO2A1	0.0	0.0	0.0	103.5	124.4	135.4	43.5	2.48	5.76e-21	3.81	1.04e-06
SLIT2	0.0	0.0	0.0	356.6	310.9	339.0	208.5	4.59	1.53e-36	14.08	1.03e-07
SLITRK2	0.0	0.0	0.0	43.3	28.7	32.7	19.9	3.22	1.15e-11	5.41	3.20e-06
SLITRK6	0.0	0.0	0.0	11.3	3.8	6.5	6.3	2.25	1.28e-04	2.41	5.02e-04
SMAD6	0.0	0.0	0.0	128.9	115.8	81.2	42.6	2.38	5.12e-20	3.68	1.14e-06
SMTNL2	0.0	0.0	0.0	139.2	169.3	170.9	50.8	2.35	4.28e-23	3.44	1.19e-06
SMYD1	0.0	0.0	0.0	0.9	3.8	1.9	0.9	1.38	9.66e-02	2.18	2.43e-02
SOD3	0.0	0.0	0.0	301.1	421.0	389.4	81.6	1.95	5.99e-29	2.44	4.68e-06
SOX1	0.0	0.0	0.0	7.5	6.7	6.5	6.3	13.02	8.37e-05	4.33	1.27e-04
SOX17	0.0	0.0	0.0	7.5	5.7	0.9	5.4	1.75	1.54e-03	1.77	1.02e-02
SOX21	0.0	0.0	0.0	156.2	181.8	196.1	97.0	3.61	8.91e-27	8.43	2.23e-07
SOX3	0.0	0.0	0.0	1254.1	1193.1	1000.1	527.6	3.02	6.31e-65	6.32	8.91e-08
SP5	0.0	0.0	0.0	33.9	24.9	24.3	10.0	2.35	2.91e-09	3.58	1.03e-05
SP8	0.0	0.0	0.0	556.0	556.8	551.0	296.4	3.80	1.31e-46	15.00	7.13e-08
SPATA8	0.0	0.0	0.0	2.8	0.0	2.8	0.9	1.16	1.50e-01	1.73	1.83e-01
SPG20OS	0.0	0.0	0.0	6.6	5.7	1.9	3.6	2.09	2.08e-03	2.59	2.10e-03
SPOCK3	0.0	0.0	0.0	9.4	12.4	11.2	3.6	2.35	1.06e-05	3.86	8.96e-05
SPRR1B	0.0	0.0	0.0	0.0	3.8	0.9	0.9	0.85	2.34e-01	1.32	2.59e-01
SPTSSB	0.0	0.0	0.0	237.1	273.6	251.2	215.7	10.05	1.98e-32	5.44	2.00e-07
SRY	0.0	0.0	0.0	131.7	148.3	130.7	67.1	3.33	3.74e-23	9.07	2.95e-07
SST	0.0	0.0	0.0	2.8	4.8	3.7	0.9	1.86	1.85e-02	2.98	3.56e-03
SSTR1	0.0	0.0	0.0	45.2	47.8	50.4	33.5	5.94	9.63e-15	10.85	1.14e-06
ST20-MTHFS	0.0	0.0	0.0	1.9	1.9	1.9	2.7	5.03	6.27e-02	2.16	9.92e-03
ST6GALNAC3	0.0	0.0	0.0	638.8	504.2	463.2	453.2	6.02	6.29e-46	4.61	1.94e-07
ST8SIA3	0.0	0.0	0.0	347.2	277.5	311.0	232.1	5.96	1.90e-35	7.05	1.57e-07
ST8SIA6	0.0	0.0	0.0	25.4	26.8	18.7	9.1	2.47	1.88e-08	4.18	1.15e-05
STK32A	0.0	0.0	0.0	27.3	19.1	33.6	13.6	2.65	1.79e-09	3.84	8.80e-06
STL	0.0	0.0	0.0	5.6	6.7	3.7	1.8	2.07	2.68e-03	3.45	7.70e-04
STOML3	0.0	0.0	0.0	3.8	1.9	0.0	0.0	0.79	2.40e-01	1.12	3.79e-01
SYCP1	0.0	0.0	0.0	3.8	9.6	3.7	2.7	1.59	1.54e-03	2.23	9.39e-04
SYNDIG1	0.0	0.0	0.0	412.1	465.0	388.5	195.8	3.11	1.09e-38	7.19	1.32e-07
SYNPR	0.0	0.0	0.0	17.9	22.0	18.7	4.5	2.05	8.45e-07	2.80	6.44e-05
SYT10	0.0	0.0	0.0	112.0	61.2	86.8	76.1	3.93	2.60e-19	3.38	1.88e-06
SYT3	0.0	0.0	0.0	597.4	697.5	602.3	313.6	3.33	1.15e-48	8.84	8.16e-08
TACR3	0.0	0.0	0.0	23.5	14.4	19.6	7.3	2.30	2.89e-07	3.37	2.42e-05
TARP	0.0	0.0	0.0	0.9	1.9	0.0	2.7	1.18	1.55e-01	1.15	2.50e-01
TBL1Y	0.0	0.0	0.0	146.8	129.2	125.1	83.4	4.51	9.41e-24	14.05	2.55e-07
TBX20	0.0	0.0	0.0	5.6	2.9	3.7	1.8	2.17	8.37e-03	3.46	1.45e-03
TBX22	0.0	0.0	0.0	13.2	22.0	18.7	10.0	2.95	1.83e-07	5.12	1.47e-05
TBX5	0.0	0.0	0.0	2.8	1.0	0.9	0.9	1.49	2.26e-01	2.34	4.75e-02
TCF21	0.0	0.0	0.0	7.5	4.8	3.7	2.7	2.27	1.89e-03	3.50	5.54e-04
TCF24	0.0	0.0	0.0	35.8	28.7	32.7	24.5	6.21	8.85e-12	6.76	2.81e-06
TDGF1	0.0	0.0	0.0	15699.8	15481.1	13374.5	8522.5	3.98	6.37e-157	15.48	1.84e-08
TDGF1P3	0.0	0.0	0.0	242.7	264.1	285.8	324.5	8.00	4.28e-31	2.45	9.69e-07
TDRD1	0.0	0.0	0.0	15.1	12.4	11.2	8.2	4.09	5.07e-06	8.43	2.22e-05
TDRD6	0.0	0.0	0.0	8.5	14.4	14.9	17.2	3.68	1.83e-06	2.01	9.35e-05
TDRG1	0.0	0.0	0.0	32.0	23.9	27.1	7.3	2.10	1.26e-08	2.84	2.53e-05
TEKT3	0.0	0.0	0.0	32.0	63.1	51.4	15.4	1.92	4.11e-12	2.56	9.53e-06
TEX13B	0.0	0.0	0.0	2.8	3.8	3.7	1.8	3.24	1.76e-02	8.34	1.40e-03
TFF3	0.0	0.0	0.0	5.6	10.5	9.3	4.5	2.61	6.45e-05	4.25	1.29e-04
TGFA	0.0	0.0	0.0	114.8	111.9	123.3	73.4	4.78	2.21e-22	15.76	2.91e-07
TH	0.0	0.0	0.0	2.8	1.9	1.9	0.0	1.39	1.48e-01	2.06	8.18e-02
TM6SF2	0.0	0.0	0.0	102.6	155.9	173.7	34.4	1.86	1.80e-19	2.28	6.19e-06
TMEM125	0.0	0.0	0.0	768.7	952.0	805.0	286.4	2.43	1.46e-49	3.80	4.02e-07
TMEM132E	0.0	0.0	0.0	24.5	32.5	55.1	7.3	1.50	5.42e-09	1.69	7.57e-05
TMEM176A	0.0	0.0	0.0	10.3	23.0	19.6	2.7	1.52	1.42e-06	1.79	4.16e-04
TMEM179	0.0	0.0	0.0	13.2	30.6	22.4	6.3	1.71	2.88e-07	2.22	5.85e-05
TMEM196	0.0	0.0	0.0	1.9	1.9	4.7	1.8	1.83	2.83e-02	2.45	6.44e-03
TMEM233	0.0	0.0	0.0	2.8	3.8	4.7	0.0	1.39	3.09e-02	1.75	4.93e-02
TMEM235	0.0	0.0	0.0	9.4	7.7	7.5	3.6	2.89	8.09e-05	6.16	1.09e-04
TMEM31	0.0	0.0	0.0	1.9	4.8	1.9	2.7	2.05	1.91e-02	2.34	5.77e-03
TMEM35	0.0	0.0	0.0	235.2	231.5	172.8	132.3	3.90	1.41e-29	8.39	1.96e-07
TMEM47	0.0	0.0	0.0	1387.7	1035.2	1087.9	1012.5	6.49	1.40e-68	4.43	1.59e-07
TMEM61	0.0	0.0	0.0	28.2	4.8	23.3	12.7	1.64	1.58e-06	1.93	6.24e-04
TMEM74	0.0	0.0	0.0	135.5	118.6	139.1	94.3	5.96	9.66e-24	8.38	2.97e-07
TMEM82	0.0	0.0	0.0	32.9	38.3	47.6	10.9	2.08	8.41e-11	2.73	1.31e-05
TMIE	0.0	0.0	0.0	20.7	22.0	28.9	10.0	2.60	1.27e-08	4.11	1.00e-05
TMPRSS4	0.0	0.0	0.0	3.8	9.6	3.7	1.8	1.41	2.34e-03	1.93	1.50e-03
TNMD	0.0	0.0	0.0	22.6	23.0	17.7	13.6	4.33	9.79e-09	10.20	6.38e-06
TNNT2	0.0	0.0	0.0	287.9	273.6	249.3	198.5	6.43	1.65e-33	9.25	1.39e-07
TPH2	0.0	0.0	0.0	8.5	7.7	7.5	4.5	4.08	7.52e-05	18.28	8.33e-05
TPSG1	0.0	0.0	0.0	10.3	17.2	14.9	5.4	2.30	7.57e-06	3.62	4.44e-05
TPTE2P3	0.0	0.0	0.0	0.9	1.9	1.9	2.7	2.56	9.67e-02	1.73	2.58e-02
TREM2	0.0	0.0	0.0	1.9	1.0	2.8	0.0	1.17	2.29e-01	1.72	1.28e-01
TRH	0.0	0.0	0.0	1.9	3.8	0.9	2.7	1.90	4.31e-02	1.93	1.78e-02
TRIL	0.0	0.0	0.0	419.6	552.0	523.9	155.9	2.29	1.27e-36	3.29	7.85e-07
TRIM71	0.0	0.0	0.0	7018.7	5767.3	6497.7	3044.8	3.16	8.86e-124	6.45	4.67e-08
TRIML2	0.0	0.0	0.0	846.8	877.3	833.0	637.2	7.32	2.84e-60	9.40	6.26e-08
TRPC4	0.0	0.0	0.0	1303.1	1206.5	1090.7	923.7	6.93	3.76e-72	7.30	6.74e-08
TRPC7	0.0	0.0	0.0	0.9	1.0	4.7	0.0	0.79	1.63e-01	1.07	1.84e-01
TSGA10IP	0.0	0.0	0.0	97.8	194.2	173.7	45.3	1.86	8.41e-21	2.37	3.92e-06
TSSK1B	0.0	0.0	0.0	2.8	1.9	1.9	0.9	2.40	9.36e-02	5.17	9.16e-03
TTLL2	0.0	0.0	0.0	16.0	12.4	21.5	10.9	3.23	3.30e-07	4.23	1.96e-05
TTR	0.0	0.0	0.0	8.5	1.0	0.0	3.6	0.86	1.86e-02	1.07	1.83e-01
TTTY14	0.0	0.0	0.0	9.4	6.7	12.1	6.3	3.20	1.38e-05	4.09	8.75e-05
TWIST2	0.0	0.0	0.0	69.6	74.6	45.8	16.3	1.93	1.70e-13	2.55	9.28e-06
TYRP1	0.0	0.0	0.0	2.8	1.0	2.8	1.8	2.34	6.25e-02	2.81	1.45e-02
UCP1	0.0	0.0	0.0	5.6	13.4	14.9	7.3	2.27	4.04e-06	2.90	1.44e-04
UGT2B11	0.0	0.0	0.0	1.9	1.9	0.0	1.8	1.50	2.28e-01	1.67	1.93e-01
UNC45B	0.0	0.0	0.0	9.4	22.0	7.5	6.3	1.56	3.03e-06	2.06	1.34e-04
UNC5C	0.0	0.0	0.0	45.2	21.0	38.3	33.5	3.40	1.39e-11	2.77	1.29e-05
UPK3A	0.0	0.0	0.0	5.6	22.0	14.9	7.3	1.65	1.33e-05	2.15	2.21e-04
URGCP-MRPS24	0.0	0.0	0.0	0.9	1.9	1.9	0.9	2.52	2.24e-01	4.58	2.74e-02
UROC1	0.0	0.0	0.0	0.9	3.8	4.7	3.6	2.02	9.56e-03	1.97	1.15e-02
USH1C	0.0	0.0	0.0	50.8	77.5	73.8	32.6	2.79	1.95e-16	4.78	1.34e-06
UTF1	0.0	0.0	0.0	242.7	306.2	281.1	48.9	1.88	3.24e-24	2.26	1.15e-05
VAX1	0.0	0.0	0.0	2.8	1.0	1.9	0.0	1.17	2.29e-01	1.74	1.27e-01
VCX	0.0	0.0	0.0	5.6	10.5	7.5	0.0	1.34	1.50e-03	1.52	3.49e-02
VGLL2	0.0	0.0	0.0	7.5	3.8	1.9	3.6	1.77	3.23e-03	2.12	2.91e-03
VSTM1	0.0	0.0	0.0	3.8	3.8	4.7	0.0	1.47	2.08e-02	1.83	4.43e-02
VSTM2B	0.0	0.0	0.0	20.7	31.6	21.5	8.2	2.14	2.47e-08	3.17	1.70e-05
VSTM5	0.0	0.0	0.0	1.9	1.0	8.4	0.0	0.74	4.84e-02	0.88	1.38e-01
VTCN1	0.0	0.0	0.0	13.2	14.4	14.0	4.5	2.46	1.12e-05	4.10	4.75e-05
VWA2	0.0	0.0	0.0	112.9	125.3	156.9	47.1	2.40	1.19e-21	3.47	1.09e-06
WDFY3-AS2	0.0	0.0	0.0	22.6	30.6	30.8	12.7	2.82	7.74e-10	5.13	5.74e-06
WDR86	0.0	0.0	0.0	152.4	187.5	192.4	65.3	2.54	2.36e-25	4.03	6.37e-07
WFDC1	0.0	0.0	0.0	12.2	11.5	9.3	12.7	7.71	7.14e-06	2.72	5.41e-05
WFDC10B	0.0	0.0	0.0	2.8	7.7	2.8	2.7	1.64	4.36e-03	2.28	1.91e-03
WFDC8	0.0	0.0	0.0	3.8	3.8	2.8	0.9	2.07	2.73e-02	3.71	3.49e-03
WISP1	0.0	0.0	0.0	3.8	0.0	0.9	0.9	0.86	2.34e-01	1.31	2.63e-01
WNT3	0.0	0.0	0.0	20.7	26.8	10.3	13.6	2.42	9.72e-08	3.07	3.46e-05
WNT9B	0.0	0.0	0.0	0.0	4.8	3.7	0.9	1.04	4.74e-02	1.45	1.52e-01
WSCD2	0.0	0.0	0.0	99.7	102.4	126.1	47.1	2.82	6.49e-21	4.79	6.71e-07
XIRP2	0.0	0.0	0.0	3.8	4.8	7.5	2.7	2.30	1.91e-03	3.34	5.82e-04
XKR7	0.0	0.0	0.0	131.7	121.5	136.3	52.6	2.82	1.12e-22	5.07	5.62e-07
YBX2	0.0	0.0	0.0	785.6	1027.5	954.4	400.7	2.83	2.48e-56	5.22	1.43e-07
ZAR1	0.0	0.0	0.0	14.1	15.3	14.0	8.2	4.01	1.64e-06	28.05	1.51e-05
ZDHHC8P1	0.0	0.0	0.0	22.6	12.4	22.4	10.9	2.71	1.01e-07	3.82	2.02e-05
ZFPM2	0.0	0.0	0.0	17.9	15.3	9.3	8.2	2.71	3.22e-06	4.20	3.25e-05
ZNF354C	0.0	0.0	0.0	81.9	74.6	85.0	58.0	6.22	1.33e-19	8.93	5.37e-07
ZNF385B	0.0	0.0	0.0	95.0	91.8	82.2	65.3	6.25	7.39e-21	9.62	4.38e-07
ZNF385D	0.0	0.0	0.0	135.5	155.0	155.0	132.3	11.80	2.60e-25	4.67	3.70e-07
ZNF454	0.0	0.0	0.0	39.5	40.2	26.1	21.8	3.41	6.85e-12	6.06	3.04e-06
ZNF471	0.0	0.0	0.0	80.0	62.2	79.4	45.3	4.05	2.92e-18	7.80	7.17e-07
ZNF648	0.0	0.0	0.0	16.9	14.4	14.0	3.6	2.08	1.02e-05	2.88	9.84e-05
ZNF667	0.0	0.0	0.0	590.8	469.8	567.8	414.3	6.15	6.76e-47	6.34	1.30e-07
ZNF670-ZNF695	0.0	0.0	0.0	1.9	2.9	4.7	0.0	1.21	6.81e-02	1.54	6.71e-02
ZNF879	0.0	0.0	0.0	65.9	68.9	75.6	49.9	5.95	3.00e-18	9.36	6.47e-07
ZNRF2P2	0.0	0.0	0.0	3.8	1.0	3.7	0.0	1.10	1.03e-01	1.43	1.03e-01
ABCA6	292.7	284.8	185.3	0.0	0.0	0.0	0.0	4.25	4.05e-42	2.63	2.42e-07
ADAMDEC1	42.1	41.3	25.4	0.0	0.0	0.0	0.0	3.85	5.08e-17	2.56	1.29e-06
ADARB2-AS1	4.7	0.0	4.2	0.0	0.0	0.0	0.0	1.15	7.89e-03	1.16	1.22e-02
ANKRD7	14.0	5.3	4.2	0.0	0.0	0.0	0.0	1.46	4.17e-06	8.05	1.17e-05
ANXA8L2	11.7	0.0	4.2	0.0	0.0	0.0	0.0	0.90	7.53e-04	1.34	9.87e-03
APOD	15.2	10.6	5.3	0.0	0.0	0.0	0.0	2.09	1.02e-07	3.08	8.89e-06
AQP9	32.8	18.0	32.8	0.0	0.0	0.0	0.0	3.26	2.55e-14	2.08	2.57e-06
ARL14	19.9	0.0	5.3	0.0	0.0	0.0	0.0	0.81	7.79e-05	1.21	1.07e-02
ARRDC5	0.0	8.5	1.1	0.0	0.0	0.0	0.0	0.69	4.86e-03	0.78	9.37e-02
ASAP1-IT1	2.3	3.2	5.3	0.0	0.0	0.0	0.0	2.37	1.36e-03	1.53	1.08e-03
ASPN	0.0	4.2	8.5	0.0	0.0	0.0	0.0	1.00	5.65e-04	1.04	6.39e-02
ATP5EP2	4.7	1.1	7.4	0.0	0.0	0.0	0.0	1.38	6.75e-04	1.10	1.16e-03
ATXN3L	25.8	16.9	33.9	0.0	0.0	0.0	0.0	3.01	3.01e-13	1.68	6.43e-06
BARX2	113.6	0.0	57.2	0.0	0.0	0.0	0.0	1.00	8.08e-11	1.16	1.69e-02
BLK	9943.0	2954.7	2351.8	0.0	0.0	0.0	0.0	1.20	2.98e-147	3.28	5.17e-08
C10orf128	192.0	83.6	64.6	0.0	0.0	0.0	0.0	1.65	9.60e-31	8.80	9.90e-08
C10orf99	25.8	0.0	15.9	0.0	0.0	0.0	0.0	1.07	1.60e-06	1.15	1.20e-02
C11orf21	9.4	15.9	3.2	0.0	0.0	0.0	0.0	1.49	1.14e-06	1.17	1.37e-04
C12orf59	14.0	0.0	0.0	0.0	0.0	0.0	0.0	0.58	1.08e-02	0.74	6.20e-02
C12orf74	69.1	11.6	13.8	0.0	0.0	0.0	0.0	0.97	2.76e-13	1.93	4.09e-06
C12orf77	46.8	5.3	29.6	0.0	0.0	0.0	0.0	1.31	9.05e-12	1.49	4.02e-05
C14orf34	14.0	0.0	11.6	0.0	0.0	0.0	0.0	1.14	3.28e-05	1.07	1.18e-02
C14orf48	23.4	5.3	5.3	0.0	0.0	0.0	0.0	1.08	1.32e-07	2.80	1.19e-05
C15orf53	10.5	5.3	2.1	0.0	0.0	0.0	0.0	1.41	6.21e-05	2.93	5.45e-05
C17orf51	41.0	4.2	8.5	0.0	0.0	0.0	0.0	0.89	5.05e-09	1.57	3.55e-05
C17orf66	2.3	2.1	2.1	0.0	0.0	0.0	0.0	16.96	1.89e-02	2.72	7.40e-04
C17orf99	85.5	37.1	31.8	0.0	0.0	0.0	0.0	1.74	5.12e-21	17.58	2.23e-07
C1orf186	218.9	13.8	97.4	0.0	0.0	0.0	0.0	1.07	9.44e-20	1.44	4.12e-05
C21orf128	8.2	0.0	1.1	0.0	0.0	0.0	0.0	0.69	2.44e-02	1.19	1.37e-02
C2orf84	5.9	3.2	0.0	0.0	0.0	0.0	0.0	1.03	1.22e-02	1.46	8.33e-03
C3orf20	11.7	13.8	11.6	0.0	0.0	0.0	0.0	10.27	6.97e-09	2.29	1.79e-05
C4BPB	15.2	19.1	4.2	0.0	0.0	0.0	0.0	1.67	2.78e-08	1.34	4.45e-05
C5orf20	15.2	0.0	1.1	0.0	0.0	0.0	0.0	0.64	3.08e-03	0.89	1.80e-02
C6orf191	0.0	6.4	0.0	0.0	0.0	0.0	0.0	0.58	3.07e-02	0.69	1.95e-01
C6orf218	5.9	0.0	1.1	0.0	0.0	0.0	0.0	0.74	4.10e-02	1.45	1.26e-02
C9orf84	1.2	4.2	10.6	0.0	0.0	0.0	0.0	1.11	1.95e-04	1.04	7.63e-03
CARD16	429.7	300.7	140.8	0.0	0.0	0.0	0.0	2.01	1.32e-43	2.75	1.42e-07
CASP1	494.0	880.8	191.7	0.0	0.0	0.0	0.0	1.51	3.05e-42	1.13	5.48e-06
CASP14	8.2	3.2	6.4	0.0	0.0	0.0	0.0	2.33	3.84e-05	2.45	4.47e-05
CBLN2	89.0	7.4	31.8	0.0	0.0	0.0	0.0	1.02	4.09e-14	1.60	2.74e-05
CCL19	23.4	3.2	8.5	0.0	0.0	0.0	0.0	1.11	1.59e-07	2.13	3.59e-05
CCL3	11057.5	3413.1	3544.1	0.0	0.0	0.0	0.0	1.37	4.62e-165	5.13	2.15e-08
CCL4	1195.3	314.4	557.0	0.0	0.0	0.0	0.0	1.51	6.47e-64	3.28	1.03e-07
CCR1	251.7	153.5	108.0	0.0	0.0	0.0	0.0	2.33	1.74e-37	5.48	7.82e-08
CCR2	19.9	10.6	14.8	0.0	0.0	0.0	0.0	3.24	2.69e-10	3.27	3.55e-06
CCR3	12.9	8.5	9.5	0.0	0.0	0.0	0.0	4.47	6.41e-08	3.59	8.25e-06
CCR5	24.6	15.9	5.3	0.0	0.0	0.0	0.0	1.58	1.33e-09	2.21	9.97e-06
CCRL2	56.2	19.1	21.2	0.0	0.0	0.0	0.0	1.54	7.07e-16	7.90	5.50e-07
CD180	262.2	99.5	135.5	0.0	0.0	0.0	0.0	1.94	1.45e-36	5.34	8.11e-08
CD1A	2.3	4.2	0.0	0.0	0.0	0.0	0.0	1.03	2.60e-02	0.99	1.77e-02
CD2	1.2	5.3	2.1	0.0	0.0	0.0	0.0	1.32	4.70e-03	1.24	5.75e-03
CD244	89.0	115.4	43.4	0.0	0.0	0.0	0.0	2.27	3.09e-23	1.60	1.56e-06
CD300C	28.1	13.8	5.3	0.0	0.0	0.0	0.0	1.36	9.92e-10	2.58	8.34e-06
CD300LB	39.8	21.2	15.9	0.0	0.0	0.0	0.0	2.04	2.69e-14	8.23	7.38e-07
CD5	7.0	26.5	7.4	0.0	0.0	0.0	0.0	1.23	5.57e-08	1.04	3.08e-04
CDKN2C	1258.5	381.1	489.2	0.0	0.0	0.0	0.0	1.48	3.23e-68	5.19	4.44e-08
CES5A	7.0	1.1	8.5	0.0	0.0	0.0	0.0	1.40	1.71e-04	1.16	8.13e-04
CIDEC	8.2	3.2	1.1	0.0	0.0	0.0	0.0	1.13	1.75e-03	2.53	2.55e-04
CLDN14	41.0	31.8	14.8	0.0	0.0	0.0	0.0	2.20	8.64e-15	2.59	1.46e-06
CLECL1	1043.1	241.4	550.6	0.0	0.0	0.0	0.0	1.51	7.58e-57	2.47	2.63e-07
CLLU1	9.4	7.4	32.8	0.0	0.0	0.0	0.0	1.17	1.11e-08	0.94	2.52e-04
CLLU1OS	133.5	23.3	60.4	0.0	0.0	0.0	0.0	1.29	2.72e-21	2.21	1.54e-06
CLNK	266.9	146.1	136.6	0.0	0.0	0.0	0.0	2.52	2.62e-39	8.72	6.37e-08
CMA1	8.2	4.2	9.5	0.0	0.0	0.0	0.0	2.66	5.75e-06	1.74	5.39e-05
CNR2	470.6	205.4	216.0	0.0	0.0	0.0	0.0	1.98	7.47e-48	16.31	3.85e-08
CRLF2	8.2	0.0	0.0	0.0	0.0	0.0	0.0	0.58	5.33e-02	0.86	5.50e-02
CSF2RB	3065.0	451.0	1171.1	0.0	0.0	0.0	0.0	1.16	3.47e-77	2.06	1.12e-06
CXCL10	624.0	1516.0	467.0	0.0	0.0	0.0	0.0	1.54	1.31e-52	1.16	1.05e-05
CXCL9	43.3	734.7	23.3	0.0	0.0	0.0	0.0	0.66	7.70e-17	0.63	1.66e-03
CXorf21	291.5	341.9	269.0	0.0	0.0	0.0	0.0	8.05	3.23e-43	2.30	7.05e-07
CXorf64	3.5	3.2	1.1	0.0	0.0	0.0	0.0	1.94	1.02e-02	2.14	5.59e-04
CYP1A2	10.5	1.1	8.5	0.0	0.0	0.0	0.0	1.34	3.79e-05	1.34	5.96e-04
CYP4F2	66.7	8.5	6.4	0.0	0.0	0.0	0.0	0.79	1.80e-10	1.22	3.47e-05
CYP4F3	156.9	85.8	73.1	0.0	0.0	0.0	0.0	2.33	1.51e-30	9.65	1.02e-07
DEC1	26.9	3.2	32.8	0.0	0.0	0.0	0.0	1.34	1.35e-09	1.04	2.07e-04
DGAT2L6	15.2	0.0	6.4	0.0	0.0	0.0	0.0	0.94	1.25e-04	1.29	1.03e-02
DNMBP-AS1	2.3	10.6	6.4	0.0	0.0	0.0	0.0	1.56	2.30e-05	1.33	1.76e-03
DPEP2	78.4	39.2	36.0	0.0	0.0	0.0	0.0	2.17	2.64e-21	15.70	2.20e-07
DTHD1	34.0	239.3	34.9	0.0	0.0	0.0	0.0	0.87	5.35e-17	0.79	2.36e-04
EMR1	510.4	19.1	146.1	0.0	0.0	0.0	0.0	0.88	4.57e-23	1.27	8.92e-05
ENAM	9.4	7.4	6.4	0.0	0.0	0.0	0.0	5.04	2.00e-06	3.50	1.73e-05
ENTHD1	0.0	46.6	1.1	0.0	0.0	0.0	0.0	0.60	1.15e-05	0.61	1.17e-01
ERP27	55.0	20.1	25.4	0.0	0.0	0.0	0.0	1.78	1.69e-16	6.95	5.03e-07
F2RL3	62.0	14.8	19.1	0.0	0.0	0.0	0.0	1.22	6.95e-15	3.40	1.14e-06
FAM75D1	43.3	231.8	20.1	0.0	0.0	0.0	0.0	0.85	3.28e-16	0.75	2.02e-04
FAM9C	4.7	1.1	2.1	0.0	0.0	0.0	0.0	1.41	9.90e-03	3.63	3.79e-04
FCAMR	10.5	0.0	1.1	0.0	0.0	0.0	0.0	0.67	9.32e-03	1.04	1.52e-02
FCER1A	8.2	1.1	2.1	0.0	0.0	0.0	0.0	0.98	3.16e-03	2.39	3.55e-04
FCGR2C	63.2	187.4	37.1	0.0	0.0	0.0	0.0	1.19	8.79e-20	0.96	2.59e-05
FCRL1	5.9	0.0	7.4	0.0	0.0	0.0	0.0	1.13	1.16e-03	0.97	1.36e-02
FCRL2	15.2	2.1	8.5	0.0	0.0	0.0	0.0	1.31	2.75e-06	1.83	9.91e-05
FCRL3	25.8	4.2	7.4	0.0	0.0	0.0	0.0	1.07	5.67e-08	2.39	1.69e-05
FCRLA	7742.0	2979.1	3879.8	0.0	0.0	0.0	0.0	1.92	1.01e-161	6.08	1.84e-08
FFAR3	3.5	7.4	0.0	0.0	0.0	0.0	0.0	0.98	3.15e-03	0.87	1.62e-02
FLJ25758	9.4	4.2	2.1	0.0	0.0	0.0	0.0	1.41	1.66e-04	3.85	5.34e-05
FLJ36000	53.9	10.6	26.5	0.0	0.0	0.0	0.0	1.38	5.22e-14	2.33	3.42e-06
FLJ43390	2.3	6.4	0.0	0.0	0.0	0.0	0.0	0.90	1.19e-02	0.84	2.18e-02
FOXN1	12.9	1.1	0.0	0.0	0.0	0.0	0.0	0.65	4.16e-03	0.94	1.51e-02
FXYD2	21.1	0.0	10.6	0.0	0.0	0.0	0.0	1.00	9.57e-06	1.22	1.11e-02
FYB	38.6	15.9	21.2	0.0	0.0	0.0	0.0	2.12	4.55e-14	5.27	8.79e-07
GBP3	98.3	102.7	41.3	0.0	0.0	0.0	0.0	2.36	7.36e-24	1.88	8.37e-07
GBP7	0.0	6.4	2.1	0.0	0.0	0.0	0.0	0.87	4.43e-03	0.99	7.31e-02
GIMAP5	115.9	85.8	67.8	0.0	0.0	0.0	0.0	3.69	8.81e-28	4.05	2.09e-07
GIMAP6	3781.4	1456.7	1749.3	0.0	0.0	0.0	0.0	1.84	3.42e-132	8.22	1.84e-08
GIMAP7	200.2	149.3	148.2	0.0	0.0	0.0	0.0	5.59	1.76e-36	3.52	1.80e-07
GPR15	3097.7	2122.6	1891.2	0.0	0.0	0.0	0.0	3.70	3.41e-131	4.58	3.85e-08
GPR174	311.4	52.9	106.9	0.0	0.0	0.0	0.0	1.15	3.94e-30	2.33	6.26e-07
GZMB	7.0	1.1	0.0	0.0	0.0	0.0	0.0	0.71	2.35e-02	1.29	1.15e-02
HAR1A	52.7	37.1	20.1	0.0	0.0	0.0	0.0	2.25	3.56e-17	3.24	7.11e-07
HBG1	0.0	16.9	19.1	0.0	0.0	0.0	0.0	1.15	1.59e-06	1.16	5.89e-02
HCAR3	86.6	57.2	37.1	0.0	0.0	0.0	0.0	2.42	1.13e-22	4.30	2.65e-07
HDGFL1	25.8	0.0	3.2	0.0	0.0	0.0	0.0	0.69	1.03e-04	0.94	1.32e-02
HIST1H2BB	3.5	2.1	27.5	0.0	0.0	0.0	0.0	0.77	5.67e-06	0.72	4.58e-03
HMHB1	34.0	20.1	15.9	0.0	0.0	0.0	0.0	2.47	1.36e-13	6.71	9.21e-07
HOXA9	19.9	0.0	0.0	0.0	0.0	0.0	0.0	0.58	3.32e-03	0.69	6.73e-02
HOXC11	2.3	2.1	4.2	0.0	0.0	0.0	0.0	2.49	3.51e-03	1.57	1.06e-03
HSD11B1	4.7	0.0	5.3	0.0	0.0	0.0	0.0	1.15	5.40e-03	1.04	1.34e-02
ICOS	1.2	0.0	6.4	0.0	0.0	0.0	0.0	0.74	1.61e-02	0.75	5.04e-02
IFI44	2143.6	824.7	1140.4	0.0	0.0	0.0	0.0	1.99	6.95e-100	5.04	3.21e-08
IGJ	5456.8	1306.4	3940.2	0.0	0.0	0.0	0.0	1.70	9.95e-108	1.82	6.93e-07
IGLL5	1081.8	734.7	317.7	0.0	0.0	0.0	0.0	1.86	3.69e-64	2.58	1.47e-07
IL10	90.1	85.8	66.7	0.0	0.0	0.0	0.0	6.49	1.27e-25	2.82	5.22e-07
IL12B	80.8	2.1	48.7	0.0	0.0	0.0	0.0	1.11	8.44e-12	1.20	9.00e-04
IL19	5.9	0.0	4.2	0.0	0.0	0.0	0.0	1.11	4.58e-03	1.24	1.10e-02
IL22RA2	0.0	37.1	0.0	0.0	0.0	0.0	0.0	0.58	8.02e-05	0.60	2.02e-01
IL23R	69.1	40.2	50.8	0.0	0.0	0.0	0.0	3.66	2.50e-21	3.54	4.06e-07
IL24	41.0	40.2	23.3	0.0	0.0	0.0	0.0	3.48	1.47e-16	2.47	1.39e-06
IL27	10.5	0.0	3.2	0.0	0.0	0.0	0.0	0.85	1.77e-03	1.36	9.91e-03
IL2RA	564.3	247.7	224.5	0.0	0.0	0.0	0.0	1.82	1.17e-50	39.87	3.21e-08
IL8	142.8	24.3	74.1	0.0	0.0	0.0	0.0	1.35	7.01e-22	1.99	2.00e-06
ISX	105.4	731.5	28.6	0.0	0.0	0.0	0.0	0.75	7.07e-20	0.67	4.78e-04
KIAA0125	45.7	2012.5	9.5	0.0	0.0	0.0	0.0	0.60	4.52e-16	0.59	9.94e-03
KIR3DX1	2.3	5.3	2.1	0.0	0.0	0.0	0.0	1.83	2.27e-03	1.44	1.17e-03
KLRC2	0.0	4.2	2.1	0.0	0.0	0.0	0.0	1.00	1.49e-02	1.16	7.30e-02
KLRC3	0.0	8.5	0.0	0.0	0.0	0.0	0.0	0.58	1.24e-02	0.66	1.95e-01
KLRC4	0.0	9.5	0.0	0.0	0.0	0.0	0.0	0.58	9.92e-03	0.65	1.95e-01
KRT19P2	5.9	7.4	19.1	0.0	0.0	0.0	0.0	1.49	2.81e-07	1.14	3.33e-04
LAIR2	4.7	2.1	0.0	0.0	0.0	0.0	0.0	0.97	3.92e-02	1.64	8.69e-03
LCE1B	21.1	2.1	3.2	0.0	0.0	0.0	0.0	0.83	1.43e-05	1.45	1.63e-04
LCE1C	19.9	5.3	3.2	0.0	0.0	0.0	0.0	1.04	1.90e-06	2.40	2.77e-05
LCE1E	19.9	0.0	5.3	0.0	0.0	0.0	0.0	0.81	7.77e-05	1.21	1.07e-02
LGALS9B	39.8	6.4	9.5	0.0	0.0	0.0	0.0	1.01	5.50e-10	2.10	9.39e-06
LGALS9C	105.4	19.1	18.0	0.0	0.0	0.0	0.0	0.95	3.28e-16	1.82	2.57e-06
LILRA1	11.7	31.8	3.2	0.0	0.0	0.0	0.0	1.06	5.30e-08	0.87	3.69e-04
LILRA2	38.6	20.1	12.7	0.0	0.0	0.0	0.0	1.78	2.19e-13	5.30	1.05e-06
LILRA3	19.9	4.2	10.6	0.0	0.0	0.0	0.0	1.47	4.91e-08	2.40	1.62e-05
LILRA5	0.0	6.4	0.0	0.0	0.0	0.0	0.0	0.58	3.06e-02	0.69	1.95e-01
LILRB1	3489.9	3029.9	1459.2	0.0	0.0	0.0	0.0	2.50	1.32e-120	2.40	1.27e-07
LILRB4	387.5	166.2	118.6	0.0	0.0	0.0	0.0	1.56	3.35e-41	6.22	6.50e-08
LILRP2	22.2	0.0	12.7	0.0	0.0	0.0	0.0	1.04	5.58e-06	1.18	1.15e-02
LINC00158	683.7	335.6	397.1	0.0	0.0	0.0	0.0	2.54	1.42e-58	5.77	4.28e-08
LINC00200	0.0	126.0	3.2	0.0	0.0	0.0	0.0	0.60	7.69e-08	0.61	1.02e-01
LINC00426	327.8	58.2	181.1	0.0	0.0	0.0	0.0	1.40	8.88e-32	1.94	1.10e-06
LINC00460	5.9	0.0	7.4	0.0	0.0	0.0	0.0	1.13	1.16e-03	0.97	1.36e-02
LIPC	7.0	1.1	1.1	0.0	0.0	0.0	0.0	0.88	1.06e-02	2.20	6.60e-04
LIPN	4.7	13.8	3.2	0.0	0.0	0.0	0.0	1.26	1.52e-05	1.06	5.34e-04
LOC100130275	108.9	8.5	43.4	0.0	0.0	0.0	0.0	1.05	2.18e-15	1.56	3.11e-05
LOC100131060	14.0	3.2	7.4	0.0	0.0	0.0	0.0	1.50	2.37e-06	2.61	2.79e-05
LOC100131234	2.3	3.2	2.1	0.0	0.0	0.0	0.0	4.56	1.04e-02	2.15	7.89e-04
LOC100134868	269.3	83.6	117.5	0.0	0.0	0.0	0.0	1.59	1.21e-34	4.88	1.03e-07
LOC100144597	10.5	9.5	12.7	0.0	0.0	0.0	0.0	6.72	3.95e-08	2.12	2.32e-05
LOC100240735	15.2	11.6	12.7	0.0	0.0	0.0	0.0	7.19	2.03e-09	3.04	6.51e-06
LOC100302640	14.0	12.7	0.0	0.0	0.0	0.0	0.0	1.15	2.41e-05	1.07	1.01e-02
LOC100303749	1.2	8.5	4.2	0.0	0.0	0.0	0.0	1.26	3.46e-04	1.20	6.40e-03
LOC100329135	0.0	5.3	2.1	0.0	0.0	0.0	0.0	0.93	9.94e-03	1.07	7.28e-02
LOC100498859	185.0	101.6	173.7	0.0	0.0	0.0	0.0	3.39	2.12e-33	2.26	3.29e-07
LOC100499194	3.5	3.2	2.1	0.0	0.0	0.0	0.0	4.03	5.29e-03	2.95	2.58e-04
LOC100505545	31.6	0.0	22.2	0.0	0.0	0.0	0.0	1.11	2.62e-07	1.09	1.29e-02
LOC100505702	11.7	0.0	2.1	0.0	0.0	0.0	0.0	0.74	3.23e-03	1.19	1.12e-02
LOC100506229	5.9	1.1	2.1	0.0	0.0	0.0	0.0	1.19	9.94e-03	3.35	3.35e-04
LOC100507341	2.3	2.1	5.3	0.0	0.0	0.0	0.0	1.83	2.37e-03	1.34	1.33e-03
LOC116437	1.2	3.2	2.1	0.0	0.0	0.0	0.0	2.15	2.11e-02	1.62	4.50e-03
LOC121952	1.2	2.1	4.2	0.0	0.0	0.0	0.0	1.60	7.35e-03	1.32	5.40e-03
LOC150197	1.2	4.2	2.1	0.0	0.0	0.0	0.0	1.60	7.17e-03	1.40	5.07e-03
LOC152225	4.7	191.6	2.1	0.0	0.0	0.0	0.0	0.61	2.46e-09	0.60	1.78e-02
LOC253573	9.4	13.8	12.7	0.0	0.0	0.0	0.0	5.20	1.61e-08	1.94	4.46e-05
LOC285740	1.2	7.4	6.4	0.0	0.0	0.0	0.0	1.49	1.59e-04	1.35	6.19e-03
LOC285972	944.8	690.2	525.2	0.0	0.0	0.0	0.0	3.41	1.25e-71	4.12	6.23e-08
LOC340094	0.0	6.4	2.1	0.0	0.0	0.0	0.0	0.87	4.43e-03	0.99	7.31e-02
LOC387647	352.4	142.9	124.9	0.0	0.0	0.0	0.0	1.64	1.24e-40	12.24	5.34e-08
LOC606724	4.7	0.0	3.2	0.0	0.0	0.0	0.0	1.10	2.24e-02	1.33	1.12e-02
LOC649395	3.5	1.1	2.1	0.0	0.0	0.0	0.0	1.81	1.87e-02	3.18	5.43e-04
LOC728724	5.9	1.1	6.4	0.0	0.0	0.0	0.0	1.51	5.05e-04	1.30	6.90e-04
LOC730227	49.2	12.7	25.4	0.0	0.0	0.0	0.0	1.57	2.12e-14	2.89	1.67e-06
LRRC18	8.2	9.5	24.4	0.0	0.0	0.0	0.0	1.56	1.57e-08	1.16	1.75e-04
LRRC31	2.3	4.2	1.1	0.0	0.0	0.0	0.0	1.59	1.17e-02	1.36	1.72e-03
LY86	3690.1	1242.9	1646.6	0.0	0.0	0.0	0.0	1.67	1.27e-124	5.77	2.53e-08
LY86-AS1	231.8	77.3	114.4	0.0	0.0	0.0	0.0	1.75	2.54e-33	4.53	1.14e-07
LY9	563.1	134.5	168.4	0.0	0.0	0.0	0.0	1.21	1.94e-42	3.23	1.32e-07
LY96	252.9	254.1	188.5	0.0	0.0	0.0	0.0	6.18	1.80e-40	2.65	3.23e-07
MAL	316.1	517.7	123.9	0.0	0.0	0.0	0.0	1.62	7.64e-36	1.20	3.46e-06
MARCO	14.0	0.0	6.4	0.0	0.0	0.0	0.0	0.97	1.77e-04	1.29	1.02e-02
MDS2	42.1	9.5	18.0	0.0	0.0	0.0	0.0	1.37	1.95e-12	3.02	2.69e-06
MILR1	8.2	12.7	5.3	0.0	0.0	0.0	0.0	2.34	8.33e-07	1.60	5.96e-05
MLLT10P1	21.1	1.1	14.8	0.0	0.0	0.0	0.0	1.20	5.15e-07	1.24	8.85e-04
MMP20	50.3	1.1	39.2	0.0	0.0	0.0	0.0	1.17	7.48e-10	1.09	2.05e-03
MMP7	234.1	55.1	79.4	0.0	0.0	0.0	0.0	1.26	2.43e-29	3.32	2.29e-07
MNDA	936.6	1005.7	507.2	0.0	0.0	0.0	0.0	3.02	7.41e-69	2.11	2.96e-07
MS4A1	25455.1	14937.7	12886.8	0.0	0.0	0.0	0.0	2.63	2.62e-215	7.26	1.60e-08
MS4A4A	5.9	3.2	4.2	0.0	0.0	0.0	0.0	3.28	2.86e-04	3.49	6.47e-05
MS4A8B	3.5	3.2	1.1	0.0	0.0	0.0	0.0	1.94	1.02e-02	2.14	5.59e-04
MSTN	5.9	2.1	1.1	0.0	0.0	0.0	0.0	1.19	9.86e-03	3.84	2.86e-04
MUC13	43.3	4.2	7.4	0.0	0.0	0.0	0.0	0.84	7.64e-09	1.42	4.47e-05
MUC15	4.7	2.1	1.1	0.0	0.0	0.0	0.0	1.41	1.84e-02	4.56	3.24e-04
MUC22	7.0	0.0	2.1	0.0	0.0	0.0	0.0	0.85	1.25e-02	1.48	1.01e-02
MYOT	21.1	15.9	14.8	0.0	0.0	0.0	0.0	5.16	2.17e-11	3.63	2.88e-06
NCF4	1966.8	381.1	666.0	0.0	0.0	0.0	0.0	1.19	2.40e-71	2.61	2.34e-07
NCR2	22.2	16.9	16.9	0.0	0.0	0.0	0.0	6.11	6.24e-12	3.36	2.79e-06
NIM1	79.6	144.0	41.3	0.0	0.0	0.0	0.0	1.70	6.88e-22	1.24	5.07e-06
NPY6R	10.5	31.8	36.0	0.0	0.0	0.0	0.0	1.91	1.14e-11	1.41	2.11e-04
NT5C1A	58.5	0.0	20.1	0.0	0.0	0.0	0.0	0.88	3.52e-08	1.18	1.32e-02
OASL	318.4	54.0	84.7	0.0	0.0	0.0	0.0	1.05	1.97e-29	2.18	5.99e-07
OLR1	8.2	0.0	8.5	0.0	0.0	0.0	0.0	1.15	3.69e-04	1.02	1.22e-02
OR2G6	12.9	11.6	8.5	0.0	0.0	0.0	0.0	4.84	2.55e-08	2.98	9.46e-06
OR2T10	14.0	0.0	3.2	0.0	0.0	0.0	0.0	0.78	8.79e-04	1.22	1.05e-02
OR2T2	10.5	3.2	4.2	0.0	0.0	0.0	0.0	1.50	5.31e-05	6.05	2.57e-05
OR2T3	121.8	19.1	19.1	0.0	0.0	0.0	0.0	0.90	2.08e-16	1.60	3.60e-06
OR2T34	2.3	5.3	0.0	0.0	0.0	0.0	0.0	0.96	1.72e-02	0.90	1.98e-02
OR52B6	1.2	4.2	6.4	0.0	0.0	0.0	0.0	1.50	8.76e-04	1.30	5.76e-03
OSM	16.4	6.4	2.1	0.0	0.0	0.0	0.0	1.13	4.80e-06	2.24	6.39e-05
P2RY10	3076.7	1230.2	1313.0	0.0	0.0	0.0	0.0	1.80	9.26e-121	14.90	1.84e-08
PDCD1LG2	166.2	132.3	79.4	0.0	0.0	0.0	0.0	2.88	8.79e-32	3.12	1.87e-07
PDX1	7.0	0.0	7.4	0.0	0.0	0.0	0.0	1.15	1.06e-03	1.03	1.24e-02
PGLYRP2	3.5	3.2	0.0	0.0	0.0	0.0	0.0	1.15	4.08e-02	1.28	1.08e-02
PGLYRP3	9.4	4.2	3.2	0.0	0.0	0.0	0.0	1.69	8.89e-05	10.62	2.54e-05
PGLYRP4	117.1	27.5	67.8	0.0	0.0	0.0	0.0	1.58	4.27e-22	2.28	8.99e-07
PHF2P1	5.9	6.4	3.2	0.0	0.0	0.0	0.0	3.00	1.18e-04	2.20	8.35e-05
PIK3CG	807.8	338.8	349.4	0.0	0.0	0.0	0.0	1.86	2.09e-60	21.37	2.60e-08
PLA1A	606.4	377.9	282.7	0.0	0.0	0.0	0.0	2.54	1.15e-55	5.68	4.63e-08
PLA2G2D	19.9	27.5	9.5	0.0	0.0	0.0	0.0	2.10	5.97e-11	1.52	1.26e-05
PLEK	25082.8	12622.5	11394.8	0.0	0.0	0.0	0.0	2.16	1.79e-216	16.11	9.36e-09
PLG	12.9	1.1	8.5	0.0	0.0	0.0	0.0	1.25	1.63e-05	1.43	5.62e-04
PRL	34.0	0.0	13.8	0.0	0.0	0.0	0.0	0.93	8.39e-07	1.22	1.19e-02
PTPN22	1861.5	1389.0	972.1	0.0	0.0	0.0	0.0	3.16	1.82e-100	3.82	5.22e-08
PYHIN1	49.2	57.2	30.7	0.0	0.0	0.0	0.0	3.37	1.48e-18	2.07	1.62e-06
REXO1L1	4.7	0.0	3.2	0.0	0.0	0.0	0.0	1.10	2.24e-02	1.33	1.12e-02
RFPL4A	8.2	1.1	2.1	0.0	0.0	0.0	0.0	0.98	3.16e-03	2.39	3.55e-04
RGS1	9939.5	9967.3	7741.6	0.0	0.0	0.0	0.0	7.22	4.53e-159	2.66	1.44e-07
ROS1	3.5	2.1	1.1	0.0	0.0	0.0	0.0	1.81	1.86e-02	3.96	4.66e-04
RPL31P11	3.5	0.0	3.2	0.0	0.0	0.0	0.0	1.15	4.12e-02	1.22	1.33e-02
SCARNA1	4.7	2.1	3.2	0.0	0.0	0.0	0.0	2.58	2.87e-03	3.50	1.41e-04
SELP	1.2	7.4	0.0	0.0	0.0	0.0	0.0	0.72	1.14e-02	0.74	4.67e-02
SERPINB2	24.6	275.3	19.1	0.0	0.0	0.0	0.0	0.73	1.07e-14	0.68	8.10e-04
SIGLEC5	10.5	177.9	7.4	0.0	0.0	0.0	0.0	0.67	3.89e-11	0.64	2.92e-03
SLAMF1	7407.2	4859.3	4283.2	0.0	0.0	0.0	0.0	3.32	2.98e-165	5.11	2.53e-08
SLC34A1	7.0	4.2	1.1	0.0	0.0	0.0	0.0	1.38	1.02e-03	2.13	2.89e-04
SLFN12L	110.0	12.7	93.2	0.0	0.0	0.0	0.0	1.38	1.13e-17	1.24	2.76e-05
SPACA3	7.0	0.0	5.3	0.0	0.0	0.0	0.0	1.12	1.91e-03	1.19	1.09e-02
SPATA21	18.7	1.1	15.9	0.0	0.0	0.0	0.0	1.25	6.46e-07	1.16	9.49e-04
SPESP1	1.2	193.7	0.0	0.0	0.0	0.0	0.0	0.58	1.17e-07	0.58	1.16e-01
SPTA1	4.7	4.2	3.2	0.0	0.0	0.0	0.0	5.21	5.30e-04	2.99	1.10e-04
STAP1	1053.7	968.7	403.4	0.0	0.0	0.0	0.0	2.29	5.79e-67	2.07	2.49e-07
TAGAP	715.3	427.7	241.4	0.0	0.0	0.0	0.0	1.93	1.51e-55	3.87	6.37e-08
TCEAL2	10.5	79.4	5.3	0.0	0.0	0.0	0.0	0.77	1.25e-09	0.71	1.19e-03
TEKT4	10.5	14.8	2.1	0.0	0.0	0.0	0.0	1.42	2.32e-06	1.15	2.22e-04
TEKT4P2	509.3	307.0	221.3	0.0	0.0	0.0	0.0	2.34	1.30e-50	5.82	4.82e-08
TFF2	15.2	0.0	14.8	0.0	0.0	0.0	0.0	1.15	1.32e-05	1.00	1.26e-02
TGM5	192.0	463.7	79.4	0.0	0.0	0.0	0.0	1.24	1.92e-28	0.97	1.44e-05
TIFAB	21.1	0.0	10.6	0.0	0.0	0.0	0.0	1.00	9.56e-06	1.22	1.11e-02
TLR1	950.6	747.4	425.7	0.0	0.0	0.0	0.0	2.67	4.26e-68	3.02	8.63e-08
TLR10	4488.6	4556.5	3206.3	0.0	0.0	0.0	0.0	5.37	2.70e-134	2.59	1.63e-07
TM4SF19	3.5	3.2	3.2	0.0	0.0	0.0	0.0	16.96	3.00e-03	2.72	2.39e-04
TMEM156	487.0	253.0	311.3	0.0	0.0	0.0	0.0	2.88	1.39e-50	4.56	6.23e-08
TNF	3244.1	743.2	1386.1	0.0	0.0	0.0	0.0	1.38	8.45e-99	2.95	1.43e-07
TNFAIP8L2-SCNM1	4.7	13.8	6.4	0.0	0.0	0.0	0.0	1.71	2.85e-06	1.33	3.61e-04
TNFRSF17	3043.9	1155.0	1326.8	0.0	0.0	0.0	0.0	1.76	5.54e-119	9.70	1.84e-08
TNFSF8	7.0	11.6	1.1	0.0	0.0	0.0	0.0	1.24	5.32e-05	1.02	9.62e-04
TNIP3	93.7	10.6	46.6	0.0	0.0	0.0	0.0	1.21	5.00e-16	1.67	1.32e-05
TPTE2	26.9	26.5	7.4	0.0	0.0	0.0	0.0	1.82	3.45e-11	1.62	1.00e-05
TRAT1	106.5	36.0	59.3	0.0	0.0	0.0	0.0	1.87	2.19e-23	3.61	2.91e-07
TREM1	73.8	30.7	16.9	0.0	0.0	0.0	0.0	1.37	3.04e-17	3.50	7.85e-07
TUBA3C	7.0	0.0	4.2	0.0	0.0	0.0	0.0	1.06	4.53e-03	1.30	1.03e-02
UCA1	4.7	0.0	2.1	0.0	0.0	0.0	0.0	0.97	3.95e-02	1.57	1.07e-02
UGT2B17	0.0	24.3	0.0	0.0	0.0	0.0	0.0	0.58	3.72e-04	0.61	1.99e-01
USP17	7.0	0.0	2.1	0.0	0.0	0.0	0.0	0.85	1.25e-02	1.48	1.01e-02
VNN2	783.2	510.3	454.3	0.0	0.0	0.0	0.0	3.31	2.70e-65	5.16	4.96e-08
VNN3	2.3	4.2	7.4	0.0	0.0	0.0	0.0	1.82	2.84e-04	1.35	1.37e-03
WBP2NL	8.2	6.4	12.7	0.0	0.0	0.0	0.0	2.78	4.54e-07	1.58	6.16e-05
XCL2	28.1	87.9	1.1	0.0	0.0	0.0	0.0	0.88	7.09e-10	0.73	3.64e-03
ZBED2	211.9	43.4	102.7	0.0	0.0	0.0	0.0	1.40	1.33e-27	2.40	6.10e-07
ZBP1	115.9	30.7	41.3	0.0	0.0	0.0	0.0	1.35	7.41e-22	4.07	3.34e-07
ZCCHC5	16.4	2.1	8.5	0.0	0.0	0.0	0.0	1.26	1.93e-06	1.85	9.96e-05
ZFAT-AS1	1.2	1.1	7.4	0.0	0.0	0.0	0.0	0.88	3.31e-03	0.86	1.24e-02
ZG16B	175.6	146.1	80.5	0.0	0.0	0.0	0.0	2.75	3.82e-32	2.78	2.12e-07
ZNF248	805.5	652.1	602.5	0.0	0.0	0.0	0.0	6.49	2.36e-68	3.31	1.32e-07
ZNF366	3.5	16.9	2.1	0.0	0.0	0.0	0.0	0.92	3.15e-05	0.84	2.08e-03
ZNF680	223.6	240.3	301.8	0.0	0.0	0.0	0.0	6.20	7.55e-39	1.97	1.57e-06
ZNF726	28.1	28.6	14.8	0.0	0.0	0.0	0.0	3.05	3.55e-13	2.26	2.89e-06
ZNF736	324.3	129.2	186.4	0.0	0.0	0.0	0.0	2.13	1.01e-40	4.33	7.82e-08
ZPBP2	135.8	25.4	75.2	0.0	0.0	0.0	0.0	1.43	4.95e-22	2.02	1.66e-06
ZXDA	163.9	90.0	72.0	0.0	0.0	0.0	0.0	2.23	7.56e-31	8.85	9.90e-08
